# Supplementary material for: Aqua{4,4′,6,6′-tetrachloro-2,2′-[(2,2-dimethylpropane-1,3-diyl)bis(nitrilomethanylylidene)]diphenolato}zinc
Source: Acta Crystallogr Sect E Struct Rep Online. 2012 Jun 16;68(Pt 7):m936–7. doi: 10.1107/S1600536812025986 (PMC3393198; doi:10.1107/S1600536812025986)
Supplement: Supplementary file 2 [file e-68-0m936-Isup2.hkl]

# 
# h,k,l, Fc-squared, Fo-squared, sigma(Fo-squared) and status flag 
# 
data_I
_shelx_title ' ZC_0m in P2(1)/n   light green or yellow ASK HADI' 
_shelx_refln_list_code          4 
_shelx_F_calc_maximum      649.67 
_exptl_crystal_F_000      2144.00 
_reflns_d_resolution_high  0.7569 
 
loop_ 
 _symmetry_equiv_pos_as_xyz 
 'x, y, z' 
 '-x+1/2, y+1/2, -z+1/2' 
 '-x, -y, -z' 
 'x-1/2, -y-1/2, z-1/2' 
 
_cell_length_a    11.2812 
_cell_length_b    22.5897 
_cell_length_c    17.6777 
_cell_angle_alpha  90.000 
_cell_angle_beta  107.159 
_cell_angle_gamma  90.000 
 
_shelx_F_squared_multiplier     1.000 
 
loop_ 
 _refln_index_h 
 _refln_index_k 
 _refln_index_l 
 _refln_F_squared_calc 
 _refln_F_squared_meas 
 _refln_F_squared_sigma 
 _refln_observed_status 
   2   0   0      482.34      415.69     18.83 o 
   4   0   0     3301.66     2985.17    118.84 o 
   6   0   0    25136.41    25542.77    454.47 o 
   8   0   0    22319.48    22283.26    654.84 o 
  10   0   0     1695.00     1599.51    139.34 o 
  12   0   0     2878.99     3032.33    196.27 o 
  14   0   0      240.16      220.21    135.67 o 
   1   1   0     8692.05     8746.22     93.28 o 
   2   1   0     1930.26     1747.12     28.89 o 
   3   1   0     4004.64     3994.97     65.06 o 
   4   1   0    38526.59    37214.80    467.66 o 
   5   1   0      458.87      422.11     24.51 o 
   6   1   0     7842.28     7888.88    120.93 o 
   7   1   0      136.58      169.42     27.27 o 
   8   1   0     5291.55     5178.30    121.52 o 
   9   1   0     7624.46     7854.88    195.92 o 
  10   1   0     1238.66     1363.77     83.51 o 
  11   1   0      197.09      264.86     60.14 o 
  12   1   0     3318.86     3338.87    139.86 o 
  13   1   0       89.35       -4.92     59.98 o 
  14   1   0       16.01       19.70     80.98 o 
   0   2   0    39290.45    37037.65    453.50 o 
   1   2   0     2208.00     2133.83     30.75 o 
   2   2   0      567.06      518.62     15.96 o 
   3   2   0    11414.14    10969.39    131.54 o 
   4   2   0      532.90      540.91     23.50 o 
   5   2   0    11173.06    11403.85    145.96 o 
   6   2   0     9971.50     9897.35    144.10 o 
   7   2   0      350.40      353.79     38.33 o 
   8   2   0     9738.34     9723.71    177.20 o 
   9   2   0     5659.43     5403.04    141.20 o 
  10   2   0      411.39      391.87     58.32 o 
  11   2   0      937.34      840.34     74.79 o 
  12   2   0     1400.35     1398.11     99.49 o 
  13   2   0       42.96       18.49     62.71 o 
  14   2   0      374.71      325.50    119.92 o 
   1   3   0     3628.49     3491.82     43.28 o 
   2   3   0      160.41      184.16     15.09 o 
   3   3   0      237.54      213.05     24.30 o 
   4   3   0     1050.32     1199.25     32.26 o 
   5   3   0     5063.81     5229.31     77.31 o 
   6   3   0        8.86       11.55     21.19 o 
   7   3   0      278.47      267.65     29.61 o 
   8   3   0      383.46      418.21     49.16 o 
   9   3   0     2515.57     2512.19    102.17 o 
  10   3   0      871.32      803.08     70.09 o 
  11   3   0       20.56       25.36     50.66 o 
  12   3   0     2404.78     2555.87    125.38 o 
  13   3   0      290.03      385.35     76.57 o 
  14   3   0       32.58       -6.71     82.68 o 
   0   4   0     7563.25     7556.68    104.65 o 
   1   4   0     6601.39     6695.43     72.84 o 
   2   4   0       40.42       28.14     14.84 o 
   3   4   0       63.53       82.30     16.83 o 
   4   4   0     1026.63     1030.31     32.68 o 
   5   4   0     1908.34     1844.38     44.16 o 
   6   4   0    11362.71    11584.88    155.30 o 
   7   4   0     3678.11     3657.73     84.91 o 
   8   4   0     5430.83     5291.56    114.27 o 
   9   4   0      398.08      435.51     56.71 o 
  10   4   0      115.93      172.83     53.64 o 
  11   4   0        6.35      -10.95     49.99 o 
  12   4   0     2009.50     2050.19    113.88 o 
  13   4   0       27.62      148.67     79.31 o 
  14   4   0      503.77      666.10    105.87 o 
   1   5   0      569.97      630.46     18.63 o 
   2   5   0       17.10       22.53     15.19 o 
   3   5   0     4987.53     4781.64     76.59 o 
   4   5   0    13619.10    12808.83    171.47 o 
   5   5   0     8021.69     8023.63    121.98 o 
   6   5   0     1769.79     1807.06     51.36 o 
   7   5   0     4991.83     4966.73     93.01 o 
   8   5   0      280.30      297.89     45.09 o 
   9   5   0      160.44      167.29     46.95 o 
  10   5   0      631.81      583.10     62.96 o 
  11   5   0      353.82      266.17     61.66 o 
  12   5   0      973.11      843.04    103.84 o 
  13   5   0      271.72      340.09     87.18 o 
  14   5   0       71.06       73.63     86.28 o 
   0   6   0   113976.05   110455.84   1353.68 o 
   1   6   0     3274.88     3179.60     55.38 o 
   2   6   0     8457.80     8814.08    113.97 o 
   3   6   0    19859.81    20651.87    280.13 o 
   4   6   0    24776.93    25693.91    320.51 o 
   5   6   0      265.21      324.66     30.38 o 
   6   6   0    21457.07    21283.98    280.26 o 
   7   6   0      592.64      685.93     42.14 o 
   8   6   0       83.63       37.98     43.83 o 
   9   6   0      329.92      391.62     61.17 o 
  10   6   0       28.72       -9.50     52.17 o 
  11   6   0     1545.68     1448.77    106.83 o 
  12   6   0     1599.39     1508.91    117.57 o 
  13   6   0      768.41      684.70     99.44 o 
   1   7   0      820.37      852.48     24.79 o 
   2   7   0     9730.39     9677.92    125.84 o 
   3   7   0     1490.81     1636.40     52.76 o 
   4   7   0     3710.98     3682.17     71.82 o 
   5   7   0       15.72       34.46     24.50 o 
   6   7   0     5671.64     5690.41    111.43 o 
   7   7   0        8.34       10.75     27.07 o 
   8   7   0      312.72      268.10     51.24 o 
   9   7   0     1025.10     1121.88     84.55 o 
  10   7   0     1213.45     1113.46     92.76 o 
  11   7   0       40.42       41.58     62.48 o 
  12   7   0      209.54      189.61     78.67 o 
  13   7   0       46.50       18.70     77.02 o 
   0   8   0    20727.57    20247.75    316.46 o 
   1   8   0     1342.53     1431.13     33.71 o 
   2   8   0    14099.37    14391.03    179.46 o 
   3   8   0      863.40      856.56     36.54 o 
   4   8   0     9277.21     9777.05    181.20 o 
   5   8   0       49.91       94.59     26.57 o 
   6   8   0    14450.12    14055.39    259.99 o 
   7   8   0       68.09       31.13     28.79 o 
   8   8   0     1409.46     1447.10     87.97 o 
   9   8   0     1049.23     1030.83     86.30 o 
  10   8   0        5.87      -43.08     49.89 o 
  11   8   0      691.32      613.16     84.77 o 
  12   8   0      692.54      741.57     96.88 o 
  13   8   0        4.67      -34.76     77.19 o 
   1   9   0      664.48      611.84     30.71 o 
   2   9   0     4490.72     4765.97     78.68 o 
   3   9   0        0.96       -2.19     26.58 o 
   4   9   0     3455.11     4037.71     86.88 o 
   5   9   0      869.78      846.84     45.73 o 
   6   9   0     1631.91     1576.19     68.99 o 
   7   9   0     6080.18     5788.09    145.52 o 
   8   9   0        1.15      -38.24     44.81 o 
   9   9   0      699.14      667.82     74.68 o 
  10   9   0        1.32      -16.02     54.80 o 
  11   9   0      105.26       66.39     66.47 o 
  12   9   0      906.96      964.83    104.72 o 
  13   9   0       23.22      -74.54     74.54 o 
   0  10   0     9147.09     8834.31    210.53 o 
   1  10   0     3289.34     3443.75     78.73 o 
   2  10   0     7660.40     7779.71    119.85 o 
   3  10   0      462.49      474.14     32.36 o 
   4  10   0      355.68      435.00     63.16 o 
   5  10   0      922.76      762.01     60.83 o 
   6  10   0     4628.60     4608.16    113.02 o 
   7  10   0      119.16      155.62     57.44 o 
   8  10   0     3002.39     2995.08    130.05 o 
   9  10   0     1029.36     1036.08     87.01 o 
  10  10   0      284.28      194.11     64.37 o 
  11  10   0      868.65      846.94     93.96 o 
  12  10   0      691.44      623.12     94.47 o 
  13  10   0       15.97      -14.32     76.78 o 
   1  11   0     2461.55     2253.87     65.72 o 
   2  11   0     8481.83     8509.95    139.20 o 
   3  11   0     1994.07     2061.13     60.75 o 
   4  11   0     2880.93     2974.37     77.89 o 
   5  11   0    10551.67    10330.82    187.64 o 
   6  11   0      100.42       92.96     38.88 o 
   7  11   0     1502.26     1329.52    101.09 o 
   8  11   0      339.17      301.69     59.13 o 
   9  11   0      788.56      738.62     80.51 o 
  10  11   0       24.12      -58.31     58.31 o 
  11  11   0      378.53      303.68     76.50 o 
  12  11   0      687.55      805.21    100.68 o 
  13  11   0      107.97       65.75     84.67 o 
   0  12   0    15978.57    15562.12    345.19 o 
   1  12   0     2148.02     1786.72     62.90 o 
   2  12   0        9.64       32.38     24.83 o 
   3  12   0    28877.21    28989.36    395.45 o 
   4  12   0     5728.79     5875.89    115.79 o 
   5  12   0      620.51      669.67     48.20 o 
   6  12   0    11739.13    11631.58    259.65 o 
   7  12   0     9198.09     9649.91    273.06 o 
   8  12   0     2055.35     1947.81    110.57 o 
   9  12   0       66.78       42.30     57.50 o 
  10  12   0      250.65      182.64     99.42 o 
  11  12   0        8.66        6.95     69.08 o 
  12  12   0      216.60      146.82     80.06 o 
  13  12   0     1210.12     1259.43    126.22 o 
   1  13   0    17420.39    17403.78    271.68 o 
   2  13   0      508.92      693.98     47.10 o 
   3  13   0     4419.28     4359.38     97.28 o 
   4  13   0      127.34      106.49     32.05 o 
   5  13   0     2128.40     2109.25     76.21 o 
   6  13   0      208.23      266.99     56.76 o 
   7  13   0      295.08      295.72     76.02 o 
   8  13   0        5.92       24.09     64.47 o 
   9  13   0     2220.66     2202.45    134.22 o 
  10  13   0      694.64      633.25     88.09 o 
  11  13   0     1347.54     1413.30    116.85 o 
  12  13   0       16.77        2.15     75.03 o 
   0  14   0    15010.84    15406.10    351.73 o 
   1  14   0      966.73      991.53     54.82 o 
   2  14   0    12249.45    12531.32    213.45 o 
   3  14   0      169.64      137.91     36.81 o 
   4  14   0    11845.67    11727.49    204.79 o 
   5  14   0       30.71       69.62     36.16 o 
   6  14   0       10.32      -46.85     46.85 o 
   7  14   0     5449.83     5839.60    177.32 o 
   8  14   0     1232.14     1346.73    101.94 o 
   9  14   0        6.55       -5.19     57.19 o 
  10  14   0      934.05      965.73    100.43 o 
  11  14   0      231.53      305.21    117.10 o 
  12  14   0      113.80      -28.23     75.94 o 
   1  15   0      245.30      242.66     39.54 o 
   2  15   0     3115.35     3042.59    102.68 o 
   3  15   0     1053.90     1057.59     62.94 o 
   4  15   0     1108.17     1110.11     66.05 o 
   5  15   0     1543.23     1184.77     99.37 o 
   6  15   0      147.30      120.51     60.75 o 
   7  15   0      243.81      278.37     88.09 o 
   8  15   0      510.16      641.20    117.03 o 
   9  15   0      843.94      866.99     83.56 o 
  10  15   0      441.65      302.26     71.45 o 
  11  15   0      389.06      326.52     86.51 o 
  12  15   0       12.34      -52.04     78.37 o 
   0  16   0     3731.76     3821.38    145.69 o 
   1  16   0     5659.11     5483.60    148.32 o 
   2  16   0    16754.36    16633.31    275.61 o 
   3  16   0      830.89      984.77     68.38 o 
   4  16   0     2772.24     2790.88    108.51 o 
   5  16   0     1796.26     1525.51     98.81 o 
   6  16   0      262.44      234.83     60.68 o 
   7  16   0      116.16       69.99     58.34 o 
   8  16   0     1708.21     1782.84    120.55 o 
   9  16   0      289.32      203.14     75.91 o 
  10  16   0     1226.87     1167.29    100.26 o 
  11  16   0      291.69      298.30     86.70 o 
  12  16   0      160.89      216.47    177.18 o 
   1  17   0     1357.93     1424.13     71.88 o 
   2  17   0       84.35      137.75     41.62 o 
   3  17   0     2559.52     2377.60    103.15 o 
   4  17   0       50.70      -43.65     52.07 o 
   5  17   0       62.45       58.56     54.84 o 
   6  17   0      347.11      269.13     67.35 o 
   7  17   0      779.08      726.94     83.63 o 
   8  17   0     2588.86     2758.26    147.03 o 
   9  17   0       96.44       11.52     71.45 o 
  10  17   0       52.63       36.20     73.37 o 
  11  17   0      351.06      307.46    107.93 o 
   0  18   0        3.55      -51.93     51.93 o 
   1  18   0       68.00        3.53     40.12 o 
   2  18   0      884.12      821.08     63.36 o 
   3  18   0     1443.70     1456.98     95.12 o 
   4  18   0       50.58       24.28     56.13 o 
   5  18   0      512.39      519.48     75.90 o 
   6  18   0       99.61       40.80     61.35 o 
   7  18   0      614.04      573.20     84.99 o 
   8  18   0     1192.15     1358.23    114.73 o 
   9  18   0       37.09      -35.18     72.56 o 
  10  18   0      239.97      167.64     79.59 o 
  11  18   0        0.33       62.70     91.43 o 
   1  19   0      111.04      133.70     47.30 o 
   2  19   0       53.33       52.00     47.57 o 
   3  19   0      114.67      -27.41     61.46 o 
   4  19   0      134.88      104.99     69.34 o 
   5  19   0      279.55      174.53     78.43 o 
   6  19   0       19.16       61.36     67.94 o 
   7  19   0       13.98        3.20     66.76 o 
   8  19   0        6.20      -17.05     69.51 o 
   9  19   0      200.02      261.26     87.19 o 
  10  19   0       12.79      -84.14     84.14 o 
   0  20   0     2048.08     2089.52    134.74 o 
   1  20   0      155.68      173.59     53.16 o 
   2  20   0      244.62      123.77     58.28 o 
   3  20   0      145.59      175.07     73.79 o 
   4  20   0     3775.63     3960.82    184.05 o 
   5  20   0        0.25       30.86     62.00 o 
   6  20   0       35.90       -7.40     66.21 o 
   7  20   0      701.84      617.85     92.75 o 
   8  20   0      262.16      150.54     82.05 o 
   9  20   0      282.24      256.31    119.08 o 
  10  20   0       62.60       52.77     90.07 o 
   1  21   0       20.90       14.59     60.79 o 
   2  21   0        8.45      -27.47     55.87 o 
   3  21   0       65.26       -2.43     73.99 o 
   4  21   0      230.77      100.20     78.00 o 
   5  21   0      242.00      358.33    128.41 o 
   6  21   0      140.72      110.04     73.73 o 
   7  21   0        9.50       14.61     85.41 o 
   8  21   0      552.30      596.36    116.26 o 
   9  21   0      591.22      873.52    231.52 o 
  10  21   0       93.27       11.06    104.74 o 
   0  22   0      449.73      229.61    130.11 o 
   1  22   0      991.90     1043.23    121.42 o 
   2  22   0     4451.57     5023.92    208.44 o 
   3  22   0      342.93      309.27    133.94 o 
   4  22   0     4000.57     4414.12    304.23 o 
   5  22   0       45.84       17.60     93.67 o 
   6  22   0     1576.56     1636.83    148.80 o 
   7  22   0      193.70      262.88    101.31 o 
   8  22   0      411.59      541.90    122.12 o 
   9  22   0        9.35      -38.27    168.38 o 
   1  23   0     1242.08     1197.43    214.30 o 
   2  23   0      406.64      302.31    141.59 o 
   3  23   0     2017.82     1805.89    175.82 o 
   4  23   0      362.93      505.80    130.11 o 
   5  23   0     1658.66     1592.30    177.10 o 
   6  23   0       34.00      -61.07     98.52 o 
   7  23   0        3.31       37.22    107.83 o 
   8  23   0     1009.70     1093.57    182.51 o 
   9  23   0        9.99       34.44    191.34 o 
   0  24   0      423.44      325.27    149.24 o 
   1  24   0      144.01       46.94     86.46 o 
   2  24   0      486.05      309.97    153.07 o 
   3  24   0      263.73      191.34    160.72 o 
   4  24   0     3346.90     3157.08    325.27 o 
   5  24   0      144.13      267.87    160.72 o 
   6  24   0      776.81      639.07    206.65 o 
   7  24   0      264.37      750.04    210.47 o 
   8  24   0       83.55      359.72    202.82 o 
   1  25   0        5.38       61.70     98.74 o 
   2  25   0     1202.91     1461.82    256.39 o 
   3  25   0        3.08      -68.88    141.59 o 
   4  25   0      487.87      478.34    187.51 o 
   5  25   0      284.57      440.08    187.51 o 
   6  25   0      249.94      413.29    176.03 o 
   7  25   0       29.59     -103.32    168.38 o 
   0  26   0       13.88       15.31    130.11 o 
   1  26   0      545.62      508.40    132.02 o 
   2  26   0      121.84      237.26    153.07 o 
   3  26   0      721.94     1266.66    233.43 o 
   4  26   0      502.29      922.25    218.13 o 
   5  26   0       11.03      153.07    179.86 o 
   6  26   0       93.67      -19.13    168.38 o 
   1  27   0       51.02      -90.95     98.52 o 
   2  27   0        3.57      206.65    172.20 o 
   3  27   0       14.78     -130.11    130.11 o 
   4  27   0       18.00     -130.11    130.11 o 
   5  27   0       85.49      -38.27    176.03 o 
   6  27   0       24.92      348.24    198.99 o 
   0  28   0        5.90     -130.11    130.11 o 
   1  28   0      267.62      313.47    127.49 o 
   2  28   0     2292.55     2751.44    329.10 o 
   3  28   0        0.84      248.74    164.55 o 
   4  28   0     1223.37     1553.66    267.87 o 
   1  29   0       67.36     -126.28    149.24 o 
   2  29   0      981.49     1136.55    252.57 o 
   3  29   0      134.11      275.53    187.51 o 
 -13   0   1      581.06      438.90    102.80 o 
 -11   0   1      406.68      467.64     99.40 o 
  -9   0   1     4449.01     4828.03    207.88 o 
  -7   0   1     3553.43     3877.19    128.14 o 
  -5   0   1    31153.38    32052.41    552.07 o 
  -3   0   1    80015.73    79796.54   1151.43 o 
  -1   0   1     4037.28     3780.11     72.71 o 
   1   0   1     2001.73     2070.65     46.63 o 
   3   0   1    34678.19    34526.04    511.75 o 
   5   0   1     1197.18     1290.89     55.74 o 
   7   0   1     1170.99     1194.53    107.15 o 
   9   0   1     6665.04     6354.36    243.53 o 
  11   0   1       84.34      124.43     88.80 o 
  13   0   1        0.75      -49.69     83.57 o 
 -14   1   1       35.25       86.80     84.94 o 
 -13   1   1      264.17      158.57     63.13 o 
 -12   1   1       24.72      -29.15     54.40 o 
 -11   1   1       24.23       26.89     48.33 o 
 -10   1   1      306.29      288.32     57.27 o 
  -9   1   1    19335.29    19654.22    381.63 o 
  -8   1   1       41.96      131.17     45.48 o 
  -7   1   1    25443.89    26017.20    332.79 o 
  -6   1   1     3529.22     3737.18     72.55 o 
  -5   1   1      835.96      764.72     30.14 o 
  -4   1   1    10176.03    10388.47    129.69 o 
  -3   1   1    26607.37    27247.94    303.99 o 
  -2   1   1       60.93       23.54      7.79 o 
  -1   1   1   155565.94   138209.80   1524.93 o 
   1   1   1      192.43      245.63      6.16 o 
   2   1   1     7931.88     7946.80     89.90 o 
   3   1   1      370.28      363.84     16.71 o 
   4   1   1     1904.88     2068.35     39.67 o 
   5   1   1     2546.42     2158.87     50.80 o 
   6   1   1      192.76      240.33     31.98 o 
   7   1   1      201.59      344.89     45.24 o 
   8   1   1      704.80      729.79     55.05 o 
   9   1   1      293.41      287.77     61.31 o 
  10   1   1      126.05      105.89     53.43 o 
  11   1   1      496.14      460.91     66.05 o 
  12   1   1      311.18      362.50     69.65 o 
  13   1   1      504.25      589.34     77.73 o 
  14   1   1        5.44       23.26     82.09 o 
 -14   2   1      447.92      577.45    105.58 o 
 -13   2   1      270.60      139.74     79.74 o 
 -12   2   1       24.13      -53.33     53.33 o 
 -11   2   1        6.30        0.52     49.66 o 
 -10   2   1        1.59      -14.39     43.60 o 
  -9   2   1     4956.37     4829.05    133.31 o 
  -8   2   1     4020.34     4090.37     83.72 o 
  -7   2   1     2095.20     2044.55     95.42 o 
  -6   2   1       41.06       37.35     20.52 o 
  -5   2   1     2332.72     2191.57     45.86 o 
  -4   2   1     1252.50     1183.86     31.12 o 
  -3   2   1     6609.99     6131.21     81.54 o 
  -2   2   1    11147.16    11162.38    132.59 o 
  -1   2   1      293.03      257.21     15.18 o 
   0   2   1     1699.01     1681.61     21.27 o 
   1   2   1     8549.17     8159.17     81.62 o 
   2   2   1     2009.88     1961.97     33.48 o 
   3   2   1    49012.83    47889.25    526.44 o 
   4   2   1     1092.06     1114.78     31.53 o 
   5   2   1     2837.63     2553.06     53.42 o 
   6   2   1     2774.80     2861.40    120.47 o 
   7   2   1     2265.92     2198.44     74.81 o 
   8   2   1     4149.13     3878.68    221.34 o 
   9   2   1     3561.72     3753.48    119.32 o 
  10   2   1        6.29       26.02     46.05 o 
  11   2   1     1547.52     1848.48    102.54 o 
  12   2   1      350.17      324.41     70.42 o 
  13   2   1       47.57      -44.45     64.59 o 
 -14   3   1       22.40       12.90     82.64 o 
 -13   3   1      644.10      805.78    113.86 o 
 -12   3   1        1.64      -18.98     54.55 o 
 -11   3   1      144.92       68.44     50.65 o 
 -10   3   1       14.43      -16.01     44.85 o 
  -9   3   1     6373.26     6340.92    186.37 o 
  -8   3   1      493.05      595.93     39.65 o 
  -7   3   1     7429.56     7257.93    113.47 o 
  -6   3   1     1228.52     1222.45     41.89 o 
  -5   3   1     1446.64     1396.11     37.92 o 
  -4   3   1     2667.15     2759.70     50.78 o 
  -3   3   1      265.25      160.29     19.39 o 
  -2   3   1     2954.06     2873.77     46.53 o 
  -1   3   1    15768.02    15889.91    172.73 o 
   0   3   1     1517.01     1502.58     21.69 o 
   1   3   1    30410.58    30720.90    303.65 o 
   2   3   1    14886.82    14852.38    181.53 o 
   3   3   1     2294.98     2133.91     54.82 o 
   4   3   1     1663.75     1816.63     37.69 o 
   5   3   1    25849.65    25393.99    313.88 o 
   6   3   1       32.53       74.52     22.33 o 
   7   3   1    15342.30    14960.04    266.12 o 
   8   3   1     3727.71     3647.00    122.07 o 
   9   3   1      156.51       19.60     41.67 o 
  10   3   1      120.37       79.32     48.16 o 
  11   3   1     1688.11     1815.55    102.67 o 
  12   3   1      135.57      147.75     65.57 o 
  13   3   1      217.54      139.67     70.18 o 
 -14   4   1        2.25      -65.33     94.25 o 
 -13   4   1       66.14       47.78     74.72 o 
 -12   4   1        0.67      -53.24     53.24 o 
 -11   4   1       98.87      -18.01     49.13 o 
 -10   4   1     1424.85     1458.36     84.97 o 
  -9   4   1     1267.95     1112.03     76.31 o 
  -8   4   1     5193.73     5194.08     96.77 o 
  -7   4   1     1596.08     1622.54     53.18 o 
  -6   4   1     1038.73     1060.10     39.65 o 
  -5   4   1      307.36      282.41     23.11 o 
  -4   4   1      164.17      195.63     24.36 o 
  -3   4   1     4435.30     4168.47     72.14 o 
  -2   4   1    16601.07    16644.86    196.82 o 
  -1   4   1        5.23       -0.22      8.76 o 
   0   4   1    23134.10    23020.24    212.50 o 
   1   4   1    19687.94    19878.13    184.74 o 
   2   4   1    12727.98    12509.88    181.14 o 
   3   4   1    10210.57    10088.91    180.24 o 
   4   4   1     2407.76     2652.04     58.62 o 
   5   4   1    10208.53    10164.46    153.01 o 
   6   4   1      163.03       92.68     27.85 o 
   7   4   1       16.74       19.25     25.16 o 
   8   4   1      383.13      452.75     48.49 o 
   9   4   1     1363.00     1341.02     77.79 o 
  10   4   1      325.29      433.85     60.42 o 
  11   4   1     2764.31     2934.88    126.98 o 
  12   4   1      131.93       39.44     59.51 o 
  13   4   1        0.96      -62.25     62.25 o 
 -14   5   1      470.14      714.50    155.40 o 
 -13   5   1      831.15      969.12    136.70 o 
 -12   5   1       25.89       65.21     70.68 o 
 -11   5   1      436.05      427.80     74.52 o 
 -10   5   1        8.91        9.03     46.01 o 
  -9   5   1     2697.80     2585.67    102.26 o 
  -8   5   1      544.66      505.16     43.40 o 
  -7   5   1    18951.06    19382.35    245.67 o 
  -6   5   1     2037.02     2052.03     58.97 o 
  -5   5   1      255.93      323.30     27.01 o 
  -4   5   1    11708.45    11186.39    153.30 o 
  -3   5   1     8391.78     8433.46    128.88 o 
  -2   5   1      238.60      210.36     18.60 o 
  -1   5   1     2110.27     1906.30     31.86 o 
   0   5   1     2570.83     2557.44     35.26 o 
   1   5   1        2.53        6.55     10.10 o 
   2   5   1      134.76       82.75     17.64 o 
   3   5   1     2759.40     2733.29     66.11 o 
   4   5   1      126.57       73.25     17.25 o 
   5   5   1    25130.99    25120.10    337.94 o 
   6   5   1     1084.54      898.09     43.38 o 
   7   5   1      745.85      757.54     50.88 o 
   8   5   1      445.93      548.21     59.03 o 
   9   5   1      609.70      526.65     57.96 o 
  10   5   1       65.39       28.28     47.49 o 
  11   5   1      414.98      333.76     64.82 o 
  12   5   1       32.89       33.41     69.09 o 
  13   5   1      687.47      919.37    127.04 o 
 -14   6   1       93.58      -19.38     93.90 o 
 -13   6   1      220.24      311.83     85.94 o 
 -12   6   1        4.54      -34.56     83.96 o 
 -11   6   1        5.15       -0.22     58.06 o 
 -10   6   1      169.46      223.23     61.28 o 
  -9   6   1     3300.18     3453.44    133.73 o 
  -8   6   1      906.30      758.66     65.93 o 
  -7   6   1       52.80       57.30     29.14 o 
  -6   6   1      624.41      690.84     42.38 o 
  -5   6   1     5862.36     5983.90    106.60 o 
  -4   6   1    18622.83    19801.26    253.67 o 
  -3   6   1    65506.20    66335.05    843.00 o 
  -2   6   1     1804.69     1717.24     42.02 o 
  -1   6   1     5191.73     5055.71     59.87 o 
   0   6   1     3844.85     3872.55     50.60 o 
   1   6   1     1889.93     1874.26     42.60 o 
   2   6   1     1031.09     1139.01     30.33 o 
   3   6   1    27743.38    28008.32    365.24 o 
   4   6   1     7838.52     8568.28    152.62 o 
   5   6   1     2287.02     2333.65     61.38 o 
   6   6   1     1182.98     1043.22     58.96 o 
   7   6   1      706.33      648.59     48.78 o 
   8   6   1     3955.75     3694.57    126.54 o 
   9   6   1      233.54      209.22     56.81 o 
  10   6   1     1100.77     1221.94     95.53 o 
  11   6   1     1012.08      949.81    111.76 o 
  12   6   1      441.54      253.91     80.51 o 
  13   6   1      206.73       94.62     79.72 o 
 -14   7   1      284.95      373.95     98.77 o 
 -13   7   1     1126.62     1244.73    118.38 o 
 -12   7   1      623.71      645.06     92.25 o 
 -11   7   1      171.81      240.36     68.70 o 
 -10   7   1       32.24        9.58     53.68 o 
  -9   7   1     2000.01     1922.93    180.62 o 
  -8   7   1        7.91      -13.65     41.11 o 
  -7   7   1    13660.97    13201.41    207.89 o 
  -6   7   1      451.17      424.07     37.49 o 
  -5   7   1      382.15      480.61     35.72 o 
  -4   7   1     9800.85    11340.39    158.84 o 
  -3   7   1    45450.49    45707.63    590.92 o 
  -2   7   1        7.82      -13.88     13.88 o 
  -1   7   1    21742.45    21696.49    216.63 o 
   0   7   1     5058.83     5053.68     63.48 o 
   1   7   1       46.19       66.66     13.60 o 
   2   7   1     1526.59     1512.63     36.14 o 
   3   7   1      245.18      191.83     24.45 o 
   4   7   1        3.56       36.98     21.98 o 
   5   7   1     3215.13     2862.28     69.29 o 
   6   7   1     2934.88     2921.86     75.67 o 
   7   7   1     4182.18     4033.94    105.18 o 
   8   7   1        2.82       -6.46     44.11 o 
   9   7   1      314.14      309.15     62.12 o 
  10   7   1      309.46      482.55     70.99 o 
  11   7   1      445.35      442.20     78.14 o 
  12   7   1      872.21      793.42     95.77 o 
  13   7   1      273.40      349.54     89.15 o 
 -13   8   1       79.33      -68.08     68.08 o 
 -12   8   1      230.36      203.29     78.18 o 
 -11   8   1      311.52      287.77     70.88 o 
 -10   8   1      118.25       81.63     57.07 o 
  -9   8   1      405.12      491.41     66.78 o 
  -8   8   1      110.35       66.75     46.13 o 
  -7   8   1       34.16      -15.61     33.35 o 
  -6   8   1     3384.94     3179.89     88.70 o 
  -5   8   1      265.54      337.45     36.97 o 
  -4   8   1      177.63      212.60     39.90 o 
  -3   8   1    31997.35    32107.15    460.73 o 
  -2   8   1      204.77      200.69     22.63 o 
  -1   8   1     8878.67     8466.90    119.49 o 
   0   8   1     4234.86     4472.12     67.95 o 
   1   8   1    11148.62    10862.26    124.69 o 
   2   8   1     4288.01     4329.44     75.67 o 
   3   8   1    63691.68    63567.00    710.62 o 
   4   8   1    16598.01    16985.05    242.33 o 
   5   8   1     9955.91     9758.86    187.06 o 
   6   8   1      753.47      848.70     61.87 o 
   7   8   1       47.55       47.47     35.07 o 
   8   8   1     4381.93     3982.47    134.72 o 
   9   8   1     2139.43     2179.32    114.09 o 
  10   8   1       89.97       64.59     59.06 o 
  11   8   1     1603.31     1691.36    115.19 o 
  12   8   1        0.12      -39.53     70.26 o 
  13   8   1        1.60      103.23     91.11 o 
 -13   9   1      171.51      118.05     81.62 o 
 -12   9   1      437.81      307.36     81.26 o 
 -11   9   1      526.39      490.22     80.49 o 
 -10   9   1       37.19       20.56     56.17 o 
  -9   9   1     6631.52     6647.26    208.84 o 
  -8   9   1      979.86      953.15     76.52 o 
  -7   9   1     2317.76     2390.85     85.96 o 
  -6   9   1      807.59      715.20     51.27 o 
  -5   9   1     2314.96     2226.26     74.80 o 
  -4   9   1     2790.54     2771.43     77.50 o 
  -3   9   1    10366.94    10605.58    163.34 o 
  -2   9   1     5794.51     5596.78    107.22 o 
  -1   9   1    30513.66    30563.77    370.56 o 
   0   9   1    15375.38    15259.06    197.50 o 
   1   9   1      571.19      487.93     25.43 o 
   2   9   1     8985.86     8762.67    120.81 o 
   3   9   1     2970.06     2829.86     74.94 o 
   4   9   1     4350.72     4202.63     82.01 o 
   5   9   1    10039.43     9871.71    162.06 o 
   6   9   1      179.42      171.97     36.49 o 
   7   9   1      149.18       80.43     44.61 o 
   8   9   1      124.03      157.80     52.49 o 
   9   9   1      146.92      131.68     81.19 o 
  10   9   1       34.37       75.20     59.75 o 
  11   9   1      853.18      856.01     93.57 o 
  12   9   1     1485.52     1357.75    130.35 o 
  13   9   1      187.96       96.51     80.38 o 
 -13  10   1        0.77      -74.75     74.75 o 
 -12  10   1      573.88      618.82     91.20 o 
 -11  10   1     1094.68      990.19     99.17 o 
 -10  10   1      573.91      495.49     76.76 o 
  -9  10   1      498.07      533.45     70.73 o 
  -8  10   1      785.24      777.24     73.97 o 
  -7  10   1       74.62      -14.21     54.37 o 
  -6  10   1     2305.44     2270.84     88.84 o 
  -5  10   1     2874.65     2900.78     91.28 o 
  -4  10   1      950.27      901.55     54.26 o 
  -3  10   1     6352.97     6154.88    120.11 o 
  -2  10   1     8117.79     7952.30    140.77 o 
  -1  10   1     4795.59     4775.63     89.40 o 
   0  10   1     7946.88     7467.91    121.26 o 
   1  10   1      415.53      466.98     29.54 o 
   2  10   1        0.48        0.23     19.12 o 
   3  10   1      131.56      125.01     22.66 o 
   4  10   1     5090.42     5139.28     88.94 o 
   5  10   1     2365.16     2308.92     65.57 o 
   6  10   1     3032.13     3084.27     91.44 o 
   7  10   1        7.61      -39.59     39.84 o 
   8  10   1     2047.34     2178.00    111.24 o 
   9  10   1     2311.96     2468.79    145.66 o 
  10  10   1       66.98       49.02     60.25 o 
  11  10   1      777.29     1027.10    100.33 o 
  12  10   1        6.72       71.13     80.09 o 
  13  10   1        0.93      -55.30     76.76 o 
 -13  11   1      171.79       99.54     80.61 o 
 -12  11   1      412.07      481.07    117.42 o 
 -11  11   1     1421.44     1314.96    110.69 o 
 -10  11   1       73.94        9.18     60.22 o 
  -9  11   1      796.75      809.57     81.65 o 
  -8  11   1     3943.30     3585.49    179.45 o 
  -7  11   1      811.95      837.64     85.79 o 
  -6  11   1      994.70     1040.82     65.94 o 
  -5  11   1      103.05       73.54     37.44 o 
  -4  11   1     2764.35     2578.15     79.64 o 
  -3  11   1    10808.20    10957.37    186.32 o 
  -2  11   1     3054.87     2642.50     62.62 o 
  -1  11   1     1746.76     2120.79     59.69 o 
   0  11   1     4546.21     4703.81     97.86 o 
   1  11   1       29.20       27.09     23.29 o 
   2  11   1      309.91      530.41     33.35 o 
   3  11   1     8737.95     8660.75    135.40 o 
   4  11   1     2202.59     2099.95     58.38 o 
   5  11   1     6181.73     6143.21    105.76 o 
   6  11   1      757.67      797.40     50.23 o 
   7  11   1       19.54       30.44     55.15 o 
   8  11   1     1550.60     1456.89     95.87 o 
   9  11   1     1059.03      972.66     88.73 o 
  10  11   1       66.64       55.37     74.57 o 
  11  11   1      683.11      704.33     92.78 o 
  12  11   1      236.19      404.80     87.26 o 
  13  11   1       52.41      -11.75     79.16 o 
 -13  12   1       63.60       67.03     81.09 o 
 -12  12   1       10.71      -31.63     72.28 o 
 -11  12   1      186.68      143.29     76.43 o 
 -10  12   1     2020.69     2059.62    125.52 o 
  -9  12   1     1025.68      948.86     86.85 o 
  -8  12   1       60.49       17.15     63.31 o 
  -7  12   1       11.53      138.28     62.25 o 
  -6  12   1     1261.76     1281.98    109.06 o 
  -5  12   1       14.21      -11.11     31.76 o 
  -4  12   1     3462.02     3356.22     97.55 o 
  -3  12   1       21.21       31.94     25.43 o 
  -2  12   1      136.50      111.75     25.72 o 
  -1  12   1      358.57      397.46     40.79 o 
   0  12   1     2957.61     2501.39     71.68 o 
   1  12   1     1283.33     1278.88     54.61 o 
   2  12   1     9458.93     9304.85    142.66 o 
   3  12   1     4946.09     4814.56    100.97 o 
   4  12   1     4290.25     4396.07    100.34 o 
   5  12   1      306.28      379.41     37.93 o 
   6  12   1      261.89      339.11     54.84 o 
   7  12   1      314.68      346.35     70.63 o 
   8  12   1      598.08      620.29    140.85 o 
   9  12   1      497.39      376.50     71.31 o 
  10  12   1     2123.80     2251.80    132.35 o 
  11  12   1      688.47      592.21     91.45 o 
  12  12   1       51.90       99.16     74.55 o 
 -12  13   1       92.29       77.91     77.85 o 
 -11  13   1      241.03      389.70     83.58 o 
 -10  13   1        5.96      -59.12     59.12 o 
  -9  13   1     1554.97     1301.93    100.62 o 
  -8  13   1     2464.30     2244.87    194.26 o 
  -7  13   1    15029.48    14029.12    360.70 o 
  -6  13   1     7560.44     7518.83    174.60 o 
  -5  13   1       59.69       50.62     35.72 o 
  -4  13   1      256.36      323.38     42.28 o 
  -3  13   1    15338.71    15696.89    237.70 o 
  -2  13   1     3119.65     2834.87     74.61 o 
  -1  13   1    26574.48    26898.18    396.09 o 
   0  13   1     8104.03     8167.26    150.67 o 
   1  13   1     1636.25     1576.68     63.74 o 
   2  13   1     3715.07     3941.79     90.39 o 
   3  13   1      393.33      411.21     39.71 o 
   4  13   1     2821.95     3005.24     83.29 o 
   5  13   1     5938.00     5698.57    111.53 o 
   6  13   1      738.62      857.03     75.57 o 
   7  13   1      131.49      130.97     53.87 o 
   8  13   1       14.38       48.48     52.08 o 
   9  13   1      366.18      501.32     76.41 o 
  10  13   1       40.83       19.04     65.66 o 
  11  13   1       12.60      -38.22     69.27 o 
  12  13   1      464.71      438.29     92.95 o 
 -12  14   1       60.66      -15.51     75.52 o 
 -11  14   1      259.60      186.40     78.47 o 
 -10  14   1     1177.70     1222.37    157.42 o 
  -9  14   1      410.15      387.68     91.35 o 
  -8  14   1      172.41      143.92    116.71 o 
  -7  14   1      163.57      240.58     63.02 o 
  -6  14   1      336.59      393.51     64.00 o 
  -5  14   1      753.96      793.09     60.33 o 
  -4  14   1     1138.03     1280.81     61.57 o 
  -3  14   1     7805.79     7774.02    143.48 o 
  -2  14   1       47.43       22.73     31.08 o 
  -1  14   1     9325.50     9445.45    172.23 o 
   0  14   1      341.06      459.81     42.33 o 
   1  14   1     3874.23     3868.50     98.14 o 
   2  14   1        2.70      -22.86     29.54 o 
   3  14   1     4283.00     4111.91    107.54 o 
   4  14   1     9822.63     9651.86    181.95 o 
   5  14   1     8279.47     8348.17    207.75 o 
   6  14   1     3816.23     3685.94    137.03 o 
   7  14   1      611.58      732.08     76.85 o 
   8  14   1      511.75      523.95     66.22 o 
   9  14   1     1089.05     1221.57     89.54 o 
  10  14   1     4394.09     4733.58    187.61 o 
  11  14   1       51.86      116.67     79.18 o 
  12  14   1        0.61       26.21     77.24 o 
 -12  15   1      199.96      130.40     97.78 o 
 -11  15   1      421.87      284.00     82.83 o 
 -10  15   1        0.15      -40.15     64.42 o 
  -9  15   1     2126.14     2045.98    128.01 o 
  -8  15   1     1550.68     1826.57    116.94 o 
  -7  15   1      607.39      618.90     77.57 o 
  -6  15   1      755.70      917.95     82.36 o 
  -5  15   1    15724.96    15681.18    270.07 o 
  -4  15   1     3081.85     3244.71     94.10 o 
  -3  15   1       33.69      -14.03     31.94 o 
  -2  15   1      514.76      553.45     58.26 o 
  -1  15   1     1495.52     1661.42     71.93 o 
   0  15   1      906.83      909.40     56.78 o 
   1  15   1     2506.28     2409.42     96.48 o 
   2  15   1    13503.42    13766.65    232.91 o 
   3  15   1     5468.29     5167.67    123.26 o 
   4  15   1      757.64      797.09     63.13 o 
   5  15   1     3049.67     2854.66    175.65 o 
   6  15   1      359.64      380.80     64.89 o 
   7  15   1      194.76      271.55     73.35 o 
   8  15   1      602.11      635.56     82.79 o 
   9  15   1       23.59      -17.51     56.54 o 
  10  15   1      150.11      156.11     77.26 o 
  11  15   1       13.92       48.05     76.66 o 
  12  15   1      518.22      686.20    107.15 o 
 -12  16   1      281.64      199.34    165.88 o 
 -11  16   1        1.45      181.43     93.45 o 
 -10  16   1       23.12        1.38     59.08 o 
  -9  16   1       17.79       20.45     67.85 o 
  -8  16   1       20.48      -60.84     60.84 o 
  -7  16   1     1956.96     1816.91    113.31 o 
  -6  16   1     1635.04     1360.35     96.34 o 
  -5  16   1     3820.06     3877.16    144.32 o 
  -4  16   1       75.01       50.62     36.56 o 
  -3  16   1       33.05      106.90     46.42 o 
  -2  16   1     6522.59     6734.46    153.74 o 
  -1  16   1     5467.15     5215.88    123.11 o 
   0  16   1     5179.44     5282.12    125.11 o 
   1  16   1     9193.80     9289.52    178.04 o 
   2  16   1       10.31      -33.73     33.73 o 
   3  16   1      118.10      112.97     41.28 o 
   4  16   1      327.22      334.54     60.81 o 
   5  16   1     1086.08     1150.12     88.42 o 
   6  16   1      269.89      312.45     66.47 o 
   7  16   1     1554.85     1672.85    109.68 o 
   8  16   1     1443.86     1529.08    113.24 o 
   9  16   1      192.98      161.28     65.41 o 
  10  16   1      159.95       74.45     71.14 o 
  11  16   1      198.91      177.35     84.17 o 
 -11  17   1      687.90      619.85    110.34 o 
 -10  17   1       12.41       -1.82     63.34 o 
  -9  17   1      476.16      434.06     88.83 o 
  -8  17   1     2887.07     3091.54    155.10 o 
  -7  17   1      101.68       79.29     64.26 o 
  -6  17   1      127.35       75.53     58.24 o 
  -5  17   1      166.11      167.93     59.77 o 
  -4  17   1      477.12      438.16     58.88 o 
  -3  17   1      459.48      540.25     62.58 o 
  -2  17   1     6454.05     6413.96    153.78 o 
  -1  17   1     2131.31     2165.21     85.56 o 
   0  17   1      803.01      889.27     60.56 o 
   1  17   1     4028.88     4227.80    114.42 o 
   2  17   1       27.79      -37.03     37.03 o 
   3  17   1     1063.10      940.10     86.65 o 
   4  17   1       18.72      -46.90     46.90 o 
   5  17   1      326.79      262.03     79.51 o 
   6  17   1      143.67       76.16     69.04 o 
   7  17   1     1069.77     1091.98     97.82 o 
   8  17   1      279.40      265.03     82.85 o 
   9  17   1      745.17      674.96     82.91 o 
  10  17   1       48.47       30.39     84.02 o 
  11  17   1       87.01      141.12     85.34 o 
 -11  18   1        3.02      -62.51     84.64 o 
 -10  18   1      302.49      274.20     83.34 o 
  -9  18   1       62.25      162.59     80.75 o 
  -8  18   1       85.68       67.69     68.53 o 
  -7  18   1      320.36      338.92    111.02 o 
  -6  18   1      868.61     1031.75     95.64 o 
  -5  18   1       14.90      -18.19     52.70 o 
  -4  18   1      251.02      206.96     63.40 o 
  -3  18   1      243.19      137.76     51.45 o 
  -2  18   1       20.72      -12.99     41.04 o 
  -1  18   1      308.79      292.82     73.02 o 
   0  18   1      643.57      621.27     56.24 o 
   1  18   1      218.30      140.83     44.20 o 
   2  18   1    10028.04    10091.32    215.93 o 
   3  18   1     3140.56     2830.08    146.48 o 
   4  18   1     4018.16     4234.73    157.48 o 
   5  18   1       48.65       10.19     57.77 o 
   6  18   1       53.50       49.73     62.07 o 
   7  18   1     3214.30     3179.11    155.23 o 
   8  18   1      135.89      155.48     74.01 o 
   9  18   1       75.59       16.09     71.08 o 
  10  18   1      461.04      435.53    114.34 o 
  11  18   1      479.70      475.85    114.56 o 
 -11  19   1      177.84      321.33    127.74 o 
 -10  19   1       10.33       55.53     96.02 o 
  -9  19   1       96.27       16.81     86.04 o 
  -8  19   1      384.22      330.23     85.06 o 
  -7  19   1     1112.43     1258.58    111.30 o 
  -6  19   1      594.11      592.12     84.51 o 
  -5  19   1     1318.53     1458.44    106.44 o 
  -4  19   1     1233.75     1401.86    115.98 o 
  -3  19   1      864.90      847.05     96.11 o 
  -2  19   1      185.04      202.38     48.09 o 
  -1  19   1      582.87      592.56     60.61 o 
   0  19   1      860.76      885.14     67.42 o 
   1  19   1     2112.81     2046.54     99.19 o 
   2  19   1     2820.67     2561.34    131.10 o 
   3  19   1     3388.06     3630.93    161.41 o 
   4  19   1      775.08      851.45     97.83 o 
   5  19   1     2008.12     2171.49    124.60 o 
   6  19   1     1080.97     1254.30    140.30 o 
   7  19   1      319.48      239.21     76.96 o 
   8  19   1       40.21       25.06     74.42 o 
   9  19   1      945.22      948.14    107.69 o 
  10  19   1       17.10        7.92     76.13 o 
 -10  20   1      297.77      447.73    214.30 o 
  -9  20   1      177.80      285.20    108.72 o 
  -8  20   1      438.68      355.91     99.37 o 
  -7  20   1       82.51       81.95     82.69 o 
  -6  20   1        5.90        1.59     64.17 o 
  -5  20   1     2123.80     2053.75    164.25 o 
  -4  20   1     3319.50     3694.19    225.82 o 
  -3  20   1      563.68      421.39     81.78 o 
  -2  20   1       61.67      161.67     55.20 o 
  -1  20   1      438.68      322.58     59.60 o 
   0  20   1        4.49        6.64     47.37 o 
   1  20   1     2900.89     2997.13    199.07 o 
   2  20   1     2535.56     2640.18    129.40 o 
   3  20   1     1301.53     1330.53    116.98 o 
   4  20   1     5334.56     5440.39    210.62 o 
   5  20   1      526.25      578.44     84.24 o 
   6  20   1      127.52       32.44     67.74 o 
   7  20   1     2316.34     2385.01    181.72 o 
   8  20   1       14.81       85.98     98.87 o 
   9  20   1      347.73      448.74    114.12 o 
  10  20   1      913.86     1089.22    139.45 o 
 -10  21   1       37.37      141.59    191.34 o 
  -9  21   1      467.55      564.77    145.44 o 
  -8  21   1        3.97       57.00     87.28 o 
  -7  21   1        8.99      -60.24     81.69 o 
  -6  21   1       23.74       57.81     82.22 o 
  -5  21   1     4951.07     5065.79    264.05 o 
  -4  21   1      689.07      889.22    128.51 o 
  -3  21   1     1348.62     1376.14    149.72 o 
  -2  21   1       17.09      -29.97     60.36 o 
  -1  21   1       36.43       -3.28     52.40 o 
   0  21   1      370.01      221.30     70.42 o 
   1  21   1      225.17      226.93     65.17 o 
   2  21   1      142.45      113.21     62.07 o 
   3  21   1      747.06      712.23    100.78 o 
   4  21   1     1296.57     1295.08    121.39 o 
   5  21   1      628.71      562.91    100.98 o 
   6  21   1      650.76      802.85     97.79 o 
   7  21   1       20.84       50.31     76.09 o 
   8  21   1      172.32      153.11     94.14 o 
   9  21   1      101.99       90.43    126.81 o 
  -9  22   1       87.62      -49.29    109.37 o 
  -8  22   1      303.25       75.12    120.39 o 
  -7  22   1      996.29     1238.01    178.04 o 
  -6  22   1       36.35      -89.17     89.17 o 
  -5  22   1     1973.96     2238.77    193.46 o 
  -4  22   1     1243.52     1270.47    158.81 o 
  -3  22   1       53.87       61.23     94.71 o 
  -2  22   1      115.24      126.28    122.46 o 
  -1  22   1     2271.74     2583.06    193.46 o 
   0  22   1       50.61      -21.18     64.34 o 
   1  22   1     7593.45     7587.35    285.67 o 
   2  22   1      225.37      240.91     75.89 o 
   3  22   1       27.30      -63.22    104.16 o 
   4  22   1      552.90      548.29    103.65 o 
   5  22   1      227.48      128.34     88.20 o 
   6  22   1        0.57      -34.26     82.22 o 
   7  22   1      158.63        1.86    151.07 o 
   8  22   1      111.52      129.95    125.80 o 
   9  22   1       17.05      -29.29    117.50 o 
  -9  23   1       29.83      100.49    124.12 o 
  -8  23   1      315.40      434.25    145.97 o 
  -7  23   1        6.26      -16.51    112.27 o 
  -6  23   1        0.56        7.65    133.94 o 
  -5  23   1     3527.27     4197.96    378.85 o 
  -4  23   1      524.58      880.15    198.99 o 
  -3  23   1       65.18      -15.31    114.80 o 
  -2  23   1     2644.53     3046.10    306.14 o 
  -1  23   1      219.96      140.43     89.17 o 
   0  23   1      131.63      -47.83     78.47 o 
   1  23   1      928.74     1020.65    110.17 o 
   2  23   1      575.83      552.27    152.72 o 
   3  23   1        7.55      -15.31     89.30 o 
   4  23   1        1.63       90.32    130.11 o 
   5  23   1      461.60      661.67    137.92 o 
   6  23   1        3.87      196.75    120.54 o 
   7  23   1      221.27      181.16     99.37 o 
   8  23   1        5.35      -83.66    235.35 o 
  -8  24   1      112.58     -114.98    114.98 o 
  -7  24   1       17.15       22.96    145.42 o 
  -6  24   1      118.76      221.95    176.03 o 
  -5  24   1        1.77       65.05    145.42 o 
  -4  24   1        1.96       49.75    141.59 o 
  -3  24   1       16.54      -91.84    126.28 o 
  -2  24   1      130.55       15.31    126.28 o 
  -1  24   1     1294.94     1211.54    149.72 o 
   0  24   1      293.69      104.41     89.89 o 
   1  24   1       20.65       10.36     87.91 o 
   2  24   1      779.48      604.63    168.38 o 
   3  24   1       11.41      145.42    145.42 o 
   4  24   1        6.99      -20.58     99.14 o 
   5  24   1      764.13      634.48    139.18 o 
   6  24   1        2.77        7.65    133.94 o 
   7  24   1     1717.20     2116.20    302.31 o 
   8  24   1       13.42     -126.28    164.55 o 
  -7  25   1      470.60      505.13    206.65 o 
  -6  25   1      351.25      221.95    179.86 o 
  -5  25   1      442.52      596.97    202.82 o 
  -4  25   1      186.20      153.07    153.07 o 
  -3  25   1      590.38      451.56    183.68 o 
  -2  25   1        7.19     -118.63    118.63 o 
  -1  25   1        8.85       20.52     96.96 o 
   0  25   1      212.18      335.37    111.10 o 
   1  25   1     4019.06     4414.02    270.43 o 
   2  25   1      254.86      463.04    172.20 o 
   3  25   1      829.74      834.23    198.99 o 
   4  25   1       65.44       80.36    133.94 o 
   5  25   1      121.98      145.42    168.38 o 
   6  25   1      198.65      172.20    176.03 o 
  -7  26   1      111.06      -34.44    179.86 o 
  -6  26   1      142.22      107.15    195.16 o 
  -5  26   1       10.43       80.36    176.03 o 
  -4  26   1      425.92      413.29    191.34 o 
  -3  26   1      460.55      332.93    179.86 o 
  -2  26   1      198.72      149.24    153.07 o 
  -1  26   1      159.53      137.67    105.43 o 
   0  26   1       18.98      127.33    187.51 o 
   1  26   1     1210.75     1203.50    384.59 o 
   2  26   1     1237.90     1182.47    218.13 o 
   3  26   1      125.06      237.26    160.72 o 
   4  26   1      902.62     1071.49    221.95 o 
   5  26   1        2.85      -95.67    156.90 o 
   6  26   1       25.38     -153.07    153.07 o 
  -6  27   1       22.54      248.74    179.86 o 
  -5  27   1     1062.62      826.58    225.78 o 
  -4  27   1       10.25      -22.96    172.20 o 
  -3  27   1      149.47       26.79    168.38 o 
  -2  27   1      175.72      252.57    156.90 o 
  -1  27   1        5.67      162.74    105.12 o 
   0  27   1      284.10      278.85    113.55 o 
   1  27   1      177.10      198.71    109.36 o 
   2  27   1        7.01       72.71    160.72 o 
   3  27   1      150.86      160.72    164.55 o 
   4  27   1        3.46      -88.02    149.24 o 
   5  27   1      645.57      646.72    218.13 o 
  -5  28   1      227.15      202.82    187.51 o 
  -4  28   1      427.92      409.46    210.47 o 
  -3  28   1        1.74       -7.65    172.20 o 
  -2  28   1       89.47       30.61    160.72 o 
  -1  28   1      744.46     1224.56    241.09 o 
   0  28   1      503.90      507.25    138.86 o 
   1  28   1     1711.07     1870.45    325.27 o 
   2  28   1       92.11     -153.07    153.07 o 
   3  28   1       54.99     -149.24    149.24 o 
   4  28   1       58.59       95.67    172.20 o 
  -3  29   1       69.33      149.24    160.72 o 
  -2  29   1       42.12      -22.96    168.38 o 
  -1  29   1       37.79       95.67    160.72 o 
   0  29   1       65.32      282.55    130.72 o 
   1  29   1      344.49      287.01    191.34 o 
   2  29   1      257.46      386.50    206.65 o 
   3  29   1      345.38      459.21    206.65 o 
 -14   0   2      212.89      436.79    144.60 o 
 -12   0   2       31.98       96.73     74.45 o 
 -10   0   2     7137.06     7479.97    271.13 o 
  -8   0   2     1456.52     1538.68    121.84 o 
  -6   0   2     1907.58     1921.99     74.33 o 
  -4   0   2      250.59      372.85     33.77 o 
  -2   0   2    79557.23    81022.33   1348.45 o 
   0   0   2     4941.05     4982.94    121.77 o 
   2   0   2      234.33      239.37     18.39 o 
   4   0   2    20723.41    22178.21    498.39 o 
   6   0   2      141.35      158.33     42.19 o 
   8   0   2       12.28      -46.17     46.17 o 
  10   0   2      442.78      698.35    237.26 o 
  12   0   2      144.41      131.91     84.40 o 
 -14   1   2       64.21      134.92     85.51 o 
 -13   1   2       30.68      -13.24     63.64 o 
 -12   1   2       15.65       44.31     50.93 o 
 -11   1   2      102.25       76.54     50.82 o 
 -10   1   2     3675.27     3530.19    130.30 o 
  -9   1   2      578.37      689.99     58.29 o 
  -8   1   2       16.95      105.20     32.90 o 
  -7   1   2     2998.24     3095.26     84.92 o 
  -6   1   2     8130.96     8151.17    123.50 o 
  -5   1   2     1611.03     1593.43     49.72 o 
  -4   1   2      454.04      245.16     18.34 o 
  -3   1   2    19622.89    19617.55    203.86 o 
  -2   1   2      213.86      208.91     11.38 o 
  -1   1   2     1177.59      994.08     21.85 o 
   0   1   2     8085.87     8247.13    120.06 o 
   1   1   2     1845.02     1970.81     70.35 o 
   2   1   2    22419.20    22418.10    282.32 o 
   3   1   2      258.16      257.97     17.38 o 
   4   1   2     3542.60     4055.76     78.32 o 
   5   1   2     7286.21     7941.86    135.60 o 
   6   1   2       58.00       14.37     25.94 o 
   7   1   2      793.43      822.35     49.32 o 
   8   1   2     3922.80     4159.97    109.11 o 
   9   1   2      296.56      298.69     61.86 o 
  10   1   2      665.71      773.99     90.32 o 
  11   1   2        0.41       35.68     54.02 o 
  12   1   2      192.88      183.83     66.73 o 
  13   1   2      430.80      445.71     75.18 o 
 -14   2   2        5.61      -36.89     80.41 o 
 -13   2   2     1622.59     1548.99    110.44 o 
 -12   2   2       25.10       23.22     54.19 o 
 -11   2   2      324.94      437.59     62.14 o 
 -10   2   2     3172.67     3233.02    222.39 o 
  -9   2   2       79.41      166.29     43.63 o 
  -8   2   2     2613.10     2606.24     75.20 o 
  -7   2   2     2403.24     2504.67     76.29 o 
  -6   2   2      569.62      496.20     27.21 o 
  -5   2   2     4284.13     4522.16     68.63 o 
  -4   2   2       30.15       -1.60     13.87 o 
  -3   2   2     2192.27     2444.03     38.48 o 
  -2   2   2    24170.48    24556.57    262.85 o 
  -1   2   2     1978.67     1840.70     36.38 o 
   0   2   2     1789.11     1887.38     20.86 o 
   1   2   2      512.65      560.99     12.00 o 
   2   2   2     1762.75     1802.23     31.89 o 
   3   2   2    24058.85    24893.10    280.34 o 
   4   2   2       40.72        5.61     17.58 o 
   5   2   2     5759.68     5971.63    110.81 o 
   6   2   2     2214.98     2308.44     69.43 o 
   7   2   2       96.41       89.57     33.48 o 
   8   2   2       56.17       57.55     37.64 o 
   9   2   2     2629.67     2706.29    108.42 o 
  10   2   2      462.10      386.12     59.84 o 
  11   2   2      169.59      114.76     57.01 o 
  12   2   2       30.34       94.22     61.20 o 
  13   2   2        7.22      -62.51     62.51 o 
 -14   3   2      219.53      311.75     94.47 o 
 -13   3   2       11.66      -22.91     72.43 o 
 -12   3   2      477.89      490.09     70.21 o 
 -11   3   2       27.52      -45.03     45.03 o 
 -10   3   2     2143.73     2249.82    100.83 o 
  -9   3   2      516.69      449.34     51.58 o 
  -8   3   2       18.79       -0.42     30.38 o 
  -7   3   2      282.63      206.48     35.72 o 
  -6   3   2    12085.44    11559.53    167.94 o 
  -5   3   2      481.18      446.96     25.90 o 
  -4   3   2    21835.81    21446.12    249.66 o 
  -3   3   2     6314.77     6409.82     87.42 o 
  -2   3   2      704.29      589.13     24.03 o 
  -1   3   2      464.90      555.14     20.13 o 
   0   3   2      637.27      638.81     19.05 o 
   1   3   2     3682.22     3683.05     43.57 o 
   2   3   2    83728.93    85008.57    868.18 o 
   3   3   2      124.84      125.14     14.03 o 
   4   3   2      577.48      493.89     28.36 o 
   5   3   2     7490.77     7843.52    125.79 o 
   6   3   2     2410.98     2388.08    103.10 o 
   7   3   2      105.08      122.71     31.46 o 
   8   3   2     5736.72     5617.67    157.34 o 
   9   3   2       15.41       39.57     43.20 o 
  10   3   2     1274.36     1422.54     87.32 o 
  11   3   2       23.87       11.31     54.29 o 
  12   3   2      266.29      291.01     70.68 o 
  13   3   2      504.21      457.68     82.79 o 
 -14   4   2        0.97      -63.65     91.48 o 
 -13   4   2      233.84      109.23    114.38 o 
 -12   4   2       21.36      -53.12     53.12 o 
 -11   4   2       14.47      -27.74     46.58 o 
 -10   4   2     4213.56     4045.73    125.85 o 
  -9   4   2      794.35      731.46     59.58 o 
  -8   4   2     4792.50     5056.32    106.25 o 
  -7   4   2     1139.54     1205.95     58.50 o 
  -6   4   2     1866.64     1828.03     56.78 o 
  -5   4   2    19709.40    21966.41    279.38 o 
  -4   4   2    24944.90    24404.03    302.98 o 
  -3   4   2     1263.44     1314.76     35.20 o 
  -2   4   2    49436.33    48934.00    547.85 o 
  -1   4   2     3303.29     3468.40     48.56 o 
   0   4   2     1823.51     1861.55     29.94 o 
   1   4   2     5098.07     5130.52     59.56 o 
   2   4   2       96.95      108.25     12.78 o 
   3   4   2    12837.65    13359.85    152.44 o 
   4   4   2    31915.57    31388.32    379.23 o 
   5   4   2     5372.63     5773.38    101.96 o 
   6   4   2      231.17      235.55     30.27 o 
   7   4   2       28.69      -17.74     31.25 o 
   8   4   2     3513.62     3321.09    118.96 o 
   9   4   2      540.54      465.17     57.91 o 
  10   4   2     1297.29     1341.88    105.22 o 
  11   4   2      296.74      389.24     66.67 o 
  12   4   2        2.28      -46.58     59.52 o 
  13   4   2        1.80      -49.49     67.95 o 
 -14   5   2      121.96       42.35     98.57 o 
 -13   5   2        0.57        0.78     74.68 o 
 -12   5   2     2437.01     2661.57    143.54 o 
 -11   5   2       15.60      -37.64     54.28 o 
 -10   5   2     4830.05     4726.67    161.89 o 
  -9   5   2      202.68      153.49     62.41 o 
  -8   5   2     2420.30     2222.17     82.07 o 
  -7   5   2     6094.57     5915.14    116.89 o 
  -6   5   2     1274.70     1377.46     52.10 o 
  -5   5   2     3259.61     3229.72     67.70 o 
  -4   5   2    79355.98    80256.71    941.38 o 
  -3   5   2     5189.19     5060.15     88.40 o 
  -2   5   2       40.59       55.47     14.61 o 
  -1   5   2      922.03      829.56     24.30 o 
   0   5   2     4489.50     4455.98     61.59 o 
   1   5   2      647.04      598.99     22.29 o 
   2   5   2    61278.42    59616.70    687.27 o 
   3   5   2     2251.41     2128.86     42.46 o 
   4   5   2    18461.00    18505.68    252.65 o 
   5   5   2     2543.02     3225.97     81.01 o 
   6   5   2      670.66      834.56     48.23 o 
   7   5   2     2010.45     2026.47     75.35 o 
   8   5   2     6045.75     5880.23    179.33 o 
   9   5   2      206.19      137.22     47.14 o 
  10   5   2     3772.13     3493.36    129.53 o 
  11   5   2      151.94       45.39     57.11 o 
  12   5   2       70.54       20.50     71.80 o 
  13   5   2      202.55      230.94     86.33 o 
 -14   6   2      182.76      213.31    107.42 o 
 -13   6   2     1335.38     1266.17    127.59 o 
 -12   6   2       29.75       26.56     69.79 o 
 -11   6   2       15.92       34.17     59.77 o 
 -10   6   2     4859.31     5071.51    166.07 o 
  -9   6   2       10.29       24.13     47.55 o 
  -8   6   2     1058.51     1009.69     58.20 o 
  -7   6   2     2169.09     2129.92     76.23 o 
  -6   6   2     2618.14     2651.83     70.97 o 
  -5   6   2     6467.14     6783.00    116.74 o 
  -4   6   2    17827.89    18825.97    258.75 o 
  -3   6   2     2612.80     2384.73     63.53 o 
  -2   6   2     7110.80     6644.41     92.59 o 
  -1   6   2      789.12      753.86     24.39 o 
   0   6   2    14797.26    14762.72    163.85 o 
   1   6   2    13038.32    13118.10    135.26 o 
   2   6   2      150.49      167.79     17.78 o 
   3   6   2       26.15       34.80     20.37 o 
   4   6   2     8087.70     8213.02    129.00 o 
   5   6   2      469.11      522.45     42.34 o 
   6   6   2     2125.40     2211.72    128.98 o 
   7   6   2     2334.65     2334.16     89.95 o 
   8   6   2     1319.19     1281.74     83.15 o 
   9   6   2      738.83      655.19     71.88 o 
  10   6   2      404.00      569.36     76.73 o 
  11   6   2        1.94      -57.26     57.26 o 
  12   6   2      725.96      679.67     96.11 o 
  13   6   2      245.99      242.07     88.79 o 
 -14   7   2      142.74      332.31    283.18 o 
 -13   7   2        7.27      -71.07     71.07 o 
 -12   7   2     2874.83     2777.97    203.82 o 
 -11   7   2      848.80      896.17     90.01 o 
 -10   7   2     2967.96     2656.83    129.79 o 
  -9   7   2       69.38       92.91     50.83 o 
  -8   7   2       10.14      -24.70     34.85 o 
  -7   7   2      740.93      731.61     54.93 o 
  -6   7   2    19801.29    19535.85    335.42 o 
  -5   7   2     4736.50     5260.11    115.26 o 
  -4   7   2    60591.08    61785.14    856.78 o 
  -3   7   2    25376.70    25646.98    407.23 o 
  -2   7   2     2679.89     2699.05     54.86 o 
  -1   7   2     9074.05     9244.78    118.66 o 
   0   7   2     2525.93     2524.07     44.48 o 
   1   7   2     1493.38     1623.32     35.84 o 
   2   7   2     4423.95     4176.83     74.89 o 
   3   7   2    16175.92    16345.70    224.66 o 
   4   7   2     1194.76     1090.37     50.49 o 
   5   7   2    13119.52    13828.95    203.86 o 
   6   7   2      159.12      205.93     38.73 o 
   7   7   2        8.09      -16.47     32.35 o 
   8   7   2      139.50      175.72     52.49 o 
   9   7   2      885.02      850.31    105.72 o 
  10   7   2       88.31       46.45     57.50 o 
  11   7   2      135.98       46.98     68.26 o 
  12   7   2      199.23      142.69     76.46 o 
  13   7   2      365.62      396.30     94.08 o 
 -14   8   2      232.53      370.28    172.20 o 
 -13   8   2      211.64      184.59     84.14 o 
 -12   8   2      212.57      164.68     75.77 o 
 -11   8   2       11.06       10.08     59.75 o 
 -10   8   2     3233.53     3225.99    143.16 o 
  -9   8   2     2804.65     2519.61    129.89 o 
  -8   8   2      142.62      157.53     58.92 o 
  -7   8   2      617.90      653.25     54.51 o 
  -6   8   2      720.40      731.20     85.04 o 
  -5   8   2     2837.25     2873.49     76.86 o 
  -4   8   2     1238.81     1395.49     65.57 o 
  -3   8   2     1070.19      943.45     49.49 o 
  -2   8   2     9659.42     9971.38    148.89 o 
  -1   8   2        6.20       10.24     14.09 o 
   0   8   2    18101.14    18098.45    193.70 o 
   1   8   2    18234.88    18071.75    194.65 o 
   2   8   2      899.29      934.04     43.32 o 
   3   8   2    13142.25    13810.50    197.59 o 
   4   8   2      460.10      408.20     30.01 o 
   5   8   2    10629.43    10614.22    179.53 o 
   6   8   2     3931.21     3757.32    104.61 o 
   7   8   2     3701.80     3850.59    142.83 o 
   8   8   2       31.94      -16.92     44.28 o 
   9   8   2       72.97       36.98     54.13 o 
  10   8   2       96.06      142.66     60.64 o 
  11   8   2     3019.63     2842.59    151.89 o 
  12   8   2      224.52      316.28     85.10 o 
  13   8   2      140.91       33.52     81.34 o 
 -13   9   2       12.78       48.79     73.39 o 
 -12   9   2     1109.72      968.45    103.10 o 
 -11   9   2     1556.31     1486.09    110.11 o 
 -10   9   2      777.35      904.07     86.63 o 
  -9   9   2        5.89       19.82     50.75 o 
  -8   9   2      739.13      663.31     85.99 o 
  -7   9   2      108.97       85.96     40.71 o 
  -6   9   2     4584.40     4626.82    152.33 o 
  -5   9   2    10258.81     9762.11    191.64 o 
  -4   9   2     7336.08     7379.14    152.13 o 
  -3   9   2     9409.38     9869.24    167.26 o 
  -2   9   2    12240.01    11753.67    188.93 o 
  -1   9   2    13385.15    13559.29    179.79 o 
   0   9   2     2901.92     2927.51     52.92 o 
   1   9   2      169.20      144.62     17.94 o 
   2   9   2    38980.38    39899.59    452.27 o 
   3   9   2    10436.39    10831.73    164.18 o 
   4   9   2       81.18       20.65     24.95 o 
   5   9   2     1256.48     1404.90     71.88 o 
   6   9   2     1342.86     1305.91     71.08 o 
   7   9   2      381.36      256.28     60.21 o 
   8   9   2      306.88      207.30     54.94 o 
   9   9   2     1604.09     1779.22    106.32 o 
  10   9   2      649.14      631.81     82.24 o 
  11   9   2      209.54      131.06     81.19 o 
  12   9   2      102.96      187.16     79.26 o 
  13   9   2        2.09      -72.16     72.16 o 
 -13  10   2       88.17       30.59     77.97 o 
 -12  10   2     1124.03     1012.03    105.11 o 
 -11  10   2       24.09       31.08     64.51 o 
 -10  10   2       13.38       53.41     59.85 o 
  -9  10   2      987.32     1146.38     90.28 o 
  -8  10   2      426.58      472.06     78.04 o 
  -7  10   2       79.60       82.91     42.45 o 
  -6  10   2     1263.50     1117.60     69.63 o 
  -5  10   2     1805.03     2066.18     96.84 o 
  -4  10   2     4763.70     4153.61    107.90 o 
  -3  10   2     6717.77     6599.06    126.95 o 
  -2  10   2     9192.28     8670.27    150.91 o 
  -1  10   2      609.24      666.32     35.43 o 
   0  10   2    16229.83    17161.76    191.10 o 
   1  10   2     1250.83     1655.94     45.51 o 
   2  10   2     3569.70     3812.07     69.70 o 
   3  10   2    11181.08    11078.76    159.85 o 
   4  10   2     3269.36     3090.42     70.82 o 
   5  10   2       89.55       76.85     28.01 o 
   6  10   2     1680.36     1743.41    117.47 o 
   7  10   2       73.32       17.98     45.42 o 
   8  10   2        8.11        7.17     46.69 o 
   9  10   2      308.19      346.24     66.22 o 
  10  10   2       30.52       80.71     59.88 o 
  11  10   2     2294.49     2030.30    130.57 o 
  12  10   2        1.64      -19.31     70.65 o 
 -13  11   2        0.41      -52.39     87.14 o 
 -12  11   2      221.32      343.00     83.88 o 
 -11  11   2     1107.72      992.38     99.00 o 
 -10  11   2      906.57      941.60     91.41 o 
  -9  11   2      388.77      408.15     67.24 o 
  -8  11   2      107.29      112.69     65.99 o 
  -7  11   2     3010.09     2925.62    213.76 o 
  -6  11   2      640.31      674.44     57.87 o 
  -5  11   2     3528.58     3580.27    106.56 o 
  -4  11   2     1854.20     1948.11     91.89 o 
  -3  11   2      421.55      506.14     40.92 o 
  -2  11   2     4621.27     4234.67     95.03 o 
  -1  11   2     4047.54     4854.13     93.90 o 
   0  11   2      787.48      657.57     37.27 o 
   1  11   2       33.66       20.88     20.75 o 
   2  11   2    11237.39    10380.17    143.19 o 
   3  11   2     1020.16      918.41     41.99 o 
   4  11   2     8540.15     8425.80    165.61 o 
   5  11   2     1908.94     1932.52     81.46 o 
   6  11   2     8801.35     8902.50    294.82 o 
   7  11   2       51.69       59.49     47.41 o 
   8  11   2     3096.05     2997.52    132.56 o 
   9  11   2       49.20       91.38     72.05 o 
  10  11   2     1581.24     1612.95    131.38 o 
  11  11   2       12.53       -5.15     68.44 o 
  12  11   2      552.00      563.66     93.61 o 
 -13  12   2      277.00      129.30     96.83 o 
 -12  12   2       13.38       -6.42     69.69 o 
 -11  12   2      281.50       93.75     71.66 o 
 -10  12   2     1589.37     1539.38    109.64 o 
  -9  12   2       12.12      -38.13     64.47 o 
  -8  12   2     1801.82     2014.64    131.36 o 
  -7  12   2      859.25      825.80    129.17 o 
  -6  12   2     1846.82     1939.72     90.36 o 
  -5  12   2      793.42      853.69     56.10 o 
  -4  12   2     1855.77     1821.96     73.09 o 
  -3  12   2      712.27      866.27     55.91 o 
  -2  12   2     1000.88      932.45     72.45 o 
  -1  12   2       70.93       81.44     25.91 o 
   0  12   2     1354.00     1787.21     62.86 o 
   1  12   2     4010.80     3795.84     83.13 o 
   2  12   2     9123.31     8769.39    129.00 o 
   3  12   2       13.37      -10.89     24.77 o 
   4  12   2     1675.23     1736.71     69.43 o 
   5  12   2       14.41      -28.86     28.86 o 
   6  12   2       70.17       12.24     43.70 o 
   7  12   2     2773.04     2973.41    127.27 o 
   8  12   2       50.34       24.15     51.67 o 
   9  12   2      337.82      183.39     64.03 o 
  10  12   2       39.84      116.39     67.35 o 
  11  12   2       61.95      167.90     73.96 o 
  12  12   2       87.66       29.75     77.02 o 
 -13  13   2        5.36      141.07    114.80 o 
 -12  13   2      393.26      480.35    105.70 o 
 -11  13   2       21.11      -59.93     73.84 o 
 -10  13   2      988.16      878.86     93.39 o 
  -9  13   2      518.64      559.76     93.51 o 
  -8  13   2      188.79       49.75     64.71 o 
  -7  13   2      431.24      519.56     82.76 o 
  -6  13   2    13036.35    13212.13    236.50 o 
  -5  13   2     1236.38     1263.85     66.43 o 
  -4  13   2     7118.17     7226.80    148.49 o 
  -3  13   2     1194.42     1320.30     67.61 o 
  -2  13   2       89.84       51.15     30.23 o 
  -1  13   2     6183.42     6209.20    116.42 o 
   0  13   2    11093.04    11047.40    188.68 o 
   1  13   2     4371.57     4705.38     97.85 o 
   2  13   2     2142.27     2117.09     63.60 o 
   3  13   2     1810.05     1853.24     66.99 o 
   4  13   2     1374.82     1398.01     57.65 o 
   5  13   2      251.59      187.28     48.85 o 
   6  13   2      458.07      425.45     61.39 o 
   7  13   2      216.93      169.99     55.74 o 
   8  13   2      800.84      678.24     85.25 o 
   9  13   2     1463.92     1396.66    124.28 o 
  10  13   2      401.73      411.92     83.97 o 
  11  13   2      762.66      884.02    104.28 o 
  12  13   2      386.07      447.44     93.79 o 
 -12  14   2      159.95       66.65     88.87 o 
 -11  14   2       23.67       12.72     87.08 o 
 -10  14   2     1756.65     1680.94    137.53 o 
  -9  14   2     1065.55      738.33    104.36 o 
  -8  14   2       62.43      -32.93     62.57 o 
  -7  14   2       59.29      131.35     54.46 o 
  -6  14   2      810.14      778.88     67.42 o 
  -5  14   2      512.06      562.38     52.25 o 
  -4  14   2      239.01      269.65     42.45 o 
  -3  14   2      867.33      882.47     51.24 o 
  -2  14   2     1239.91     1069.87     53.22 o 
  -1  14   2        0.60       13.35     35.65 o 
   0  14   2     7197.01     6719.55    134.75 o 
   1  14   2      430.79      462.96     42.60 o 
   2  14   2     1180.61     1170.54     54.62 o 
   3  14   2      989.32      934.86     52.54 o 
   4  14   2     1546.71     1523.20     80.35 o 
   5  14   2     3514.40     3667.01    131.50 o 
   6  14   2      379.52      280.25     63.52 o 
   7  14   2     3843.24     3526.16    177.86 o 
   8  14   2        5.14       51.89     49.07 o 
   9  14   2       84.87       67.52     57.17 o 
  10  14   2        8.18       25.51     66.91 o 
  11  14   2       96.24       -6.89     71.75 o 
  12  14   2       68.46       -2.24     80.02 o 
 -12  15   2      262.46      179.02     95.01 o 
 -11  15   2      181.74      241.17     94.74 o 
 -10  15   2      817.14      863.01     98.25 o 
  -9  15   2        7.09        5.81     77.15 o 
  -8  15   2      981.41      975.86     93.18 o 
  -7  15   2      176.24      165.01     58.96 o 
  -6  15   2     1832.67     1940.42    110.24 o 
  -5  15   2     1653.73     1733.03     81.63 o 
  -4  15   2     1371.78     1480.23     68.52 o 
  -3  15   2      184.33      178.39     38.12 o 
  -2  15   2     9038.99     8508.88    153.09 o 
  -1  15   2     4650.41     4897.67    115.94 o 
   0  15   2     2467.99     2638.83     89.28 o 
   1  15   2     4895.90     5202.82    121.13 o 
   2  15   2     5792.53     5809.72    128.00 o 
   3  15   2     1727.74     1762.55    106.81 o 
   4  15   2      113.95      137.15     50.52 o 
   5  15   2     1947.21     2100.12    107.54 o 
   6  15   2      275.35      197.90     57.59 o 
   7  15   2      139.89       52.47     62.65 o 
   8  15   2      230.01      253.50     59.11 o 
   9  15   2     3944.13     4057.17    195.53 o 
  10  15   2      894.63      875.96    100.59 o 
  11  15   2        0.73      -58.58     71.31 o 
 -12  16   2      261.28      278.75    123.79 o 
 -11  16   2      438.33      521.71    140.11 o 
 -10  16   2       64.56       -3.09     72.69 o 
  -9  16   2     1620.48     1589.50    118.64 o 
  -8  16   2      948.50      894.61     94.22 o 
  -7  16   2     1503.08     1317.90    114.21 o 
  -6  16   2      254.52      213.29     60.61 o 
  -5  16   2      680.07      651.37     59.53 o 
  -4  16   2       32.19       56.17     35.94 o 
  -3  16   2     5571.85     6026.56    139.80 o 
  -2  16   2     2379.58     2299.58     87.33 o 
  -1  16   2     1460.00     1446.92     77.07 o 
   0  16   2     3102.58     3282.60    113.52 o 
   1  16   2     9754.33     9367.92    184.54 o 
   2  16   2      928.34      789.66     57.74 o 
   3  16   2      349.98      226.79     55.15 o 
   4  16   2     1877.10     1811.45    103.31 o 
   5  16   2      892.22      857.70     80.70 o 
   6  16   2       43.72       92.46     55.49 o 
   7  16   2       78.36       88.30     60.16 o 
   8  16   2       26.61      125.09     58.73 o 
   9  16   2      241.93      342.49    124.28 o 
  10  16   2      216.30       88.67     73.86 o 
  11  16   2     1276.53     1375.29    124.56 o 
 -12  17   2      147.33      131.37    116.80 o 
 -11  17   2      935.51      804.08    120.23 o 
 -10  17   2      283.42      164.49     95.67 o 
  -9  17   2      165.02      264.34     79.32 o 
  -8  17   2     1773.58     1758.16    121.44 o 
  -7  17   2      264.42      315.04     71.60 o 
  -6  17   2     1269.44     1271.28     98.13 o 
  -5  17   2     8669.96     9279.21    242.48 o 
  -4  17   2     1797.89     1756.65     79.41 o 
  -3  17   2     2732.65     2760.74     99.88 o 
  -2  17   2     1072.03     1042.28     65.06 o 
  -1  17   2     2010.85     1961.93     82.70 o 
   0  17   2     1237.84     1248.44     76.33 o 
   1  17   2     2181.61     2081.13     84.32 o 
   2  17   2     2526.34     2630.52    104.19 o 
   3  17   2     4555.47     4485.08    169.23 o 
   4  17   2     4310.12     4114.39    148.27 o 
   5  17   2      893.51      888.86     89.78 o 
   6  17   2     3213.21     3168.16    221.49 o 
   7  17   2      762.41      751.48     86.30 o 
   8  17   2     1554.77     1657.95    135.95 o 
   9  17   2     1640.07     1467.86    173.99 o 
  10  17   2      642.40      559.48     97.65 o 
  11  17   2      107.09      166.61     86.44 o 
 -11  18   2       34.75       52.99     89.79 o 
 -10  18   2       44.85      133.29     98.55 o 
  -9  18   2     2463.20     2787.81    183.68 o 
  -8  18   2      278.40      318.28     80.52 o 
  -7  18   2     1046.95     1198.44    111.57 o 
  -6  18   2     1405.22     1402.71    106.58 o 
  -5  18   2      648.95      637.59     79.63 o 
  -4  18   2      589.45      642.27     66.66 o 
  -3  18   2      295.13      380.22     67.49 o 
  -2  18   2      338.30      407.63     53.21 o 
  -1  18   2      516.17      518.47     54.68 o 
   0  18   2      406.00      414.40     52.47 o 
   1  18   2    10445.48    10170.19    216.18 o 
   2  18   2     1820.61     1577.25     97.39 o 
   3  18   2     1420.20     1464.87    110.77 o 
   4  18   2      312.81      338.99     66.25 o 
   5  18   2      771.46      753.34     82.00 o 
   6  18   2      186.84      246.68     71.39 o 
   7  18   2     1333.62     1378.41    145.49 o 
   8  18   2       17.81       65.98     71.23 o 
   9  18   2      280.60      322.27     84.41 o 
  10  18   2      452.34      564.45     97.52 o 
 -11  19   2      463.98      288.47    125.80 o 
 -10  19   2       56.93      131.08    123.10 o 
  -9  19   2      604.00      534.75    111.73 o 
  -8  19   2     1635.59     2280.57    167.71 o 
  -7  19   2      253.94      203.36     80.62 o 
  -6  19   2     2871.99     3174.08    154.40 o 
  -5  19   2     4467.23     4865.27    172.53 o 
  -4  19   2      296.95      350.10     81.21 o 
  -3  19   2        9.01       46.30     52.69 o 
  -2  19   2     5111.11     5004.20    148.79 o 
  -1  19   2     3397.01     3361.02    112.85 o 
   0  19   2    16845.91    17090.11    320.24 o 
   1  19   2     3015.03     2870.33    188.35 o 
   2  19   2       45.96       60.74     51.25 o 
   3  19   2     2785.67     2632.94    145.79 o 
   4  19   2     1108.28     1154.37    108.94 o 
   5  19   2       83.76      159.60     64.32 o 
   6  19   2     4373.46     5355.40    425.26 o 
   7  19   2       61.32      -64.24     64.24 o 
   8  19   2      103.84      -25.56     87.33 o 
   9  19   2      322.31      395.30     87.36 o 
  10  19   2       57.02       88.65     86.61 o 
 -10  20   2        2.23      125.26    120.96 o 
  -9  20   2       93.66      273.82    126.83 o 
  -8  20   2       34.29       21.47     84.71 o 
  -7  20   2      214.20      238.80    125.01 o 
  -6  20   2     2337.32     2296.45    161.65 o 
  -5  20   2        6.98      -81.18     81.18 o 
  -4  20   2      325.90      327.81    103.94 o 
  -3  20   2     2842.06     2586.69    151.70 o 
  -2  20   2      729.52      893.37     96.15 o 
  -1  20   2       11.44      -51.52     51.52 o 
   0  20   2     1161.32     1228.21    112.13 o 
   1  20   2       67.53       38.54     58.55 o 
   2  20   2      421.09      425.03     70.81 o 
   3  20   2      918.99      950.41    162.03 o 
   4  20   2     2643.20     2871.80    165.47 o 
   5  20   2      901.00      840.27    146.46 o 
   6  20   2      298.59      290.48     78.80 o 
   7  20   2     1714.44     1877.33    131.87 o 
   8  20   2     1591.47     1787.44    228.28 o 
   9  20   2       13.44      -50.20     74.40 o 
  10  20   2     1114.29     1224.85    168.55 o 
 -10  21   2        4.07     -113.55    113.55 o 
  -9  21   2        8.51      224.42    126.28 o 
  -8  21   2     3273.80     3613.37    263.32 o 
  -7  21   2      220.54      179.22    227.69 o 
  -6  21   2      820.96      935.78    120.03 o 
  -5  21   2       15.67       95.45     94.59 o 
  -4  21   2      109.52      147.30     93.33 o 
  -3  21   2      320.31      351.80     98.74 o 
  -2  21   2     8129.77     8337.78    361.63 o 
  -1  21   2        2.67       -5.24     76.10 o 
   0  21   2      692.86      585.81     77.59 o 
   1  21   2      238.17       20.45     85.06 o 
   2  21   2       51.74       28.20     78.43 o 
   3  21   2     1623.95     1786.01    228.45 o 
   4  21   2     1041.03     1093.88    126.14 o 
   5  21   2      276.09      341.54     90.99 o 
   6  21   2     2335.19     2712.77    151.66 o 
   7  21   2      105.48       69.79     76.08 o 
   8  21   2       67.33      -71.33    100.45 o 
   9  21   2      205.24      214.28    100.29 o 
  -9  22   2        2.79       -5.94    115.83 o 
  -8  22   2      356.99      383.46    170.29 o 
  -7  22   2      243.92      228.26    118.97 o 
  -6  22   2     1065.49     1102.11    221.95 o 
  -5  22   2        8.56      -68.88    122.46 o 
  -4  22   2      338.27      221.95    149.24 o 
  -3  22   2       20.24      -49.75    110.98 o 
  -2  22   2      963.72      941.38    191.34 o 
  -1  22   2       18.07      -62.57     62.57 o 
   0  22   2      654.30      587.33     91.08 o 
   1  22   2       20.64       52.40     64.90 o 
   2  22   2      176.09      113.24     64.89 o 
   3  22   2      326.27      337.24    107.22 o 
   4  22   2        3.94      -69.17     74.27 o 
   5  22   2      439.60      366.16     94.47 o 
   6  22   2      136.78      186.85     81.93 o 
   7  22   2       54.26       60.43     83.06 o 
   8  22   2        6.16        1.14    117.68 o 
   9  22   2        2.84       20.02     89.79 o 
  -9  23   2       85.77      151.59    130.53 o 
  -8  23   2      368.18      392.26    144.60 o 
  -7  23   2       71.23      -67.35    183.68 o 
  -6  23   2      375.83      428.60    164.55 o 
  -5  23   2     2019.68     2127.68    283.18 o 
  -4  23   2       56.72       34.44    130.11 o 
  -3  23   2      507.83      508.96    164.55 o 
  -2  23   2     2422.68     2498.87    279.35 o 
  -1  23   2       93.77       41.86     89.17 o 
   0  23   2      104.29      151.56     88.75 o 
   1  23   2     1230.74     1211.03    121.35 o 
   2  23   2       25.54       68.52     71.13 o 
   3  23   2      163.75      155.04     98.38 o 
   4  23   2     1021.80     1151.96    155.43 o 
   5  23   2        3.31       -4.08    101.45 o 
   6  23   2     1048.41     1428.92    227.69 o 
   7  23   2        7.64     -111.62    112.27 o 
   8  23   2       49.36      -78.78    117.50 o 
  -8  24   2       49.18      197.08    129.88 o 
  -7  24   2       70.83      107.15    164.55 o 
  -6  24   2      237.69      191.34    153.07 o 
  -5  24   2       23.53      -53.57    149.24 o 
  -4  24   2      300.48      283.18    172.20 o 
  -3  24   2      532.75      554.88    179.86 o 
  -2  24   2        2.14      133.94    133.94 o 
  -1  24   2      251.47      312.28    102.72 o 
   0  24   2        6.16        3.83     86.59 o 
   1  24   2      201.84      254.85    137.76 o 
   2  24   2      111.75      178.81     98.74 o 
   3  24   2      290.99      221.95    108.24 o 
   4  24   2     1842.70     1855.56    187.70 o 
   5  24   2       21.45      -22.08    105.12 o 
   6  24   2        2.41      123.81    172.20 o 
   7  24   2       18.61       91.84    172.20 o 
  -8  25   2      325.83      390.33    191.34 o 
  -7  25   2       14.42      229.61    183.68 o 
  -6  25   2       76.45       38.27    168.38 o 
  -5  25   2       75.38      210.47    172.20 o 
  -4  25   2        0.03       72.71    145.42 o 
  -3  25   2       68.87      191.34    164.55 o 
  -2  25   2     1050.32      784.49    210.47 o 
  -1  25   2       71.83      180.28    109.36 o 
   0  25   2     4600.51     5207.84    417.12 o 
   1  25   2      494.58      261.85    117.68 o 
   2  25   2        8.12      -80.36    133.94 o 
   3  25   2       77.11      329.10    168.38 o 
   4  25   2     1192.82      933.73    218.13 o 
   5  25   2        1.02      -38.27    130.11 o 
   6  25   2      156.86       65.05    160.72 o 
  -7  26   2       43.32      -57.40    179.86 o 
  -6  26   2      227.38      264.05    183.68 o 
  -5  26   2       29.48        7.65    153.07 o 
  -4  26   2       17.95       15.31    145.42 o 
  -3  26   2     1234.70     1465.65    256.39 o 
  -2  26   2       91.16       49.75    156.90 o 
  -1  26   2      163.65      337.03    112.08 o 
   0  26   2      572.68      900.65    346.32 o 
   1  26   2       76.54      -22.27    174.12 o 
   2  26   2      109.95      244.91    153.07 o 
   3  26   2        0.68     -145.42    145.42 o 
   4  26   2       83.59      225.78    176.03 o 
   5  26   2       18.28     -141.59    141.59 o 
  -6  27   2      236.05      290.83    214.30 o 
  -5  27   2      333.09      570.19    210.47 o 
  -4  27   2        6.17      -26.79    153.07 o 
  -3  27   2      251.24      581.67    195.16 o 
  -2  27   2     1844.01     2043.49    283.18 o 
  -1  27   2      230.23      221.95    164.55 o 
   0  27   2        6.67      -91.88     91.88 o 
   1  27   2        9.26      -79.36     93.09 o 
   2  27   2       21.70        3.83    156.90 o 
   3  27   2      665.65      432.42    183.68 o 
   4  27   2      722.97      838.06    237.26 o 
   5  27   2        0.14     -153.07    153.07 o 
  -5  28   2       52.96       95.67    183.68 o 
  -4  28   2       10.75     -153.07    153.07 o 
  -3  28   2      394.38      375.02    198.99 o 
  -2  28   2      318.93      271.70    187.51 o 
  -1  28   2       11.62     -149.24    149.24 o 
   0  28   2      843.29     1030.20    162.09 o 
   1  28   2      290.27      445.54    129.80 o 
   2  28   2       16.10      -53.57    160.72 o 
   3  28   2       40.29     -153.07    153.07 o 
   4  28   2       61.35      378.85    202.82 o 
  -3  29   2       26.14      172.20    172.20 o 
  -2  29   2     1167.41     1580.45    279.35 o 
  -1  29   2      173.04      512.79    191.34 o 
   0  29   2     1461.51     1717.20    200.24 o 
   1  29   2      140.64      233.43    191.34 o 
   2  29   2       30.27     -133.94    133.94 o 
 -13   0   3     2860.22     3087.87    327.19 o 
 -11   0   3      838.73      958.10     97.98 o 
  -9   0   3      192.66      259.87     72.46 o 
  -7   0   3    35695.32    35760.25    716.59 o 
  -5   0   3       89.16      142.89     29.69 o 
  -3   0   3     1166.31     1121.33     71.28 o 
  -1   0   3     2211.14     2176.66     36.23 o 
   1   0   3    76036.55    79822.37   2468.26 o 
   3   0   3    15320.92    15977.88    278.37 o 
   5   0   3     1655.49     1854.37     98.69 o 
   7   0   3     1752.28     1682.53     95.84 o 
   9   0   3     7307.21     7850.15    287.94 o 
  11   0   3      478.04      618.88    116.26 o 
  13   0   3       74.74       25.15     90.43 o 
 -14   1   3      115.70      131.97     84.43 o 
 -13   1   3       89.78       47.51     78.03 o 
 -12   1   3      225.21      283.77     57.77 o 
 -11   1   3      189.43      191.12     51.67 o 
 -10   1   3        0.13      -30.87     43.27 o 
  -9   1   3      547.65      587.23     55.33 o 
  -8   1   3     1981.81     2042.91     69.22 o 
  -7   1   3     9743.29     9391.63    162.62 o 
  -6   1   3    10020.85    10433.61    169.67 o 
  -5   1   3       11.94       -3.15     17.57 o 
  -4   1   3      677.82      655.79     27.79 o 
  -3   1   3     2613.39     2614.19     55.85 o 
  -2   1   3     1531.79     1439.18     31.03 o 
  -1   1   3    57646.01    55277.13    516.91 o 
   0   1   3      344.80      337.25     16.29 o 
   1   1   3      263.21      235.69     23.50 o 
   2   1   3    50922.08    51968.26    679.81 o 
   3   1   3      984.17     1095.45     40.50 o 
   4   1   3      514.70      621.11     33.26 o 
   5   1   3      420.58      398.09     32.82 o 
   6   1   3      289.92      275.70     33.02 o 
   7   1   3     1433.36     1315.37     60.82 o 
   8   1   3       66.80       59.11     41.64 o 
   9   1   3      429.88      466.82     64.13 o 
  10   1   3       50.01       74.37     59.13 o 
  11   1   3     1051.99      955.15     84.81 o 
  12   1   3      224.19      143.74     64.04 o 
  13   1   3      319.12      303.32     72.81 o 
 -14   2   3      114.33       49.73     83.24 o 
 -13   2   3     1509.22     1516.04    126.22 o 
 -12   2   3      268.48      202.60     57.84 o 
 -11   2   3     1148.76     1077.76     78.76 o 
 -10   2   3     1905.48     1763.84    100.61 o 
  -9   2   3     1069.14     1154.97     73.40 o 
  -8   2   3     3044.81     3085.95     81.20 o 
  -7   2   3     2576.73     2443.48     67.60 o 
  -6   2   3     1942.76     1975.18     56.99 o 
  -5   2   3     1789.22     1318.38     41.17 o 
  -4   2   3       73.07       37.26     14.07 o 
  -3   2   3      516.89      454.69     18.85 o 
  -2   2   3    10484.08    10999.62    134.03 o 
  -1   2   3    53853.95    53048.05    546.41 o 
   0   2   3       53.30       43.58      8.83 o 
   1   2   3     1485.87     1553.79     26.70 o 
   2   2   3     3040.54     2708.69     42.58 o 
   3   2   3      694.71      584.32     25.80 o 
   4   2   3      230.95      381.08     26.89 o 
   5   2   3      442.03      442.45     38.44 o 
   6   2   3     6718.20     6885.31    129.46 o 
   7   2   3     9391.93     9352.84    170.17 o 
   8   2   3      932.79      872.04     57.12 o 
   9   2   3     1277.43     1332.35     80.65 o 
  10   2   3       44.73      111.26     52.30 o 
  11   2   3        8.69        1.45     55.61 o 
  12   2   3      932.55      847.83     88.00 o 
  13   2   3      134.72      171.76     75.27 o 
 -14   3   3      185.82      196.91     92.09 o 
 -13   3   3      169.95      112.24     75.83 o 
 -12   3   3      232.05      129.74     74.58 o 
 -11   3   3       96.60      102.79     52.36 o 
 -10   3   3       77.45       52.08     44.49 o 
  -9   3   3      452.48      383.81     48.32 o 
  -8   3   3     2028.57     2159.48     74.47 o 
  -7   3   3     1678.81     1624.01     52.39 o 
  -6   3   3     5520.60     5768.97     94.29 o 
  -5   3   3       15.02       26.58     18.42 o 
  -4   3   3      177.25      141.08     20.00 o 
  -3   3   3    10134.14    10652.57    132.53 o 
  -2   3   3     2050.24     2129.37     43.29 o 
  -1   3   3    73059.51    72145.87   1059.75 o 
   0   3   3    11389.11    11678.26    113.46 o 
   1   3   3     2397.32     2308.84     29.56 o 
   2   3   3    14666.82    15401.83    167.24 o 
   3   3   3      195.32      188.01     17.79 o 
   4   3   3       19.66       20.05     17.46 o 
   5   3   3    14426.13    15722.03    221.68 o 
   6   3   3        4.13      -23.67     23.67 o 
   7   3   3     1992.74     2074.53     73.45 o 
   8   3   3     1410.26     1335.31     67.20 o 
   9   3   3       47.16       99.38     46.06 o 
  10   3   3       11.49      -48.85     48.85 o 
  11   3   3     2016.45     1927.81    108.70 o 
  12   3   3       35.24       39.88     61.80 o 
  13   3   3      179.62      251.27     78.50 o 
 -14   4   3        2.76      -49.39     94.20 o 
 -13   4   3     2359.20     2641.93    150.33 o 
 -12   4   3      453.36      444.47     80.05 o 
 -11   4   3      445.36      309.31     58.01 o 
 -10   4   3      346.08      322.70     54.00 o 
  -9   4   3      173.42      121.63     42.09 o 
  -8   4   3      648.14      620.28     46.02 o 
  -7   4   3    17311.75    16222.46    218.47 o 
  -6   4   3     1247.93     1303.04     53.08 o 
  -5   4   3    55668.24    54574.90    748.06 o 
  -4   4   3     4460.22     4549.83     99.52 o 
  -3   4   3     1521.32     1508.79     42.43 o 
  -2   4   3    26013.89    25337.42    330.47 o 
  -1   4   3    24847.38    24785.17    339.60 o 
   0   4   3      347.01      356.18     15.44 o 
   1   4   3     7945.74     7565.07     78.91 o 
   2   4   3     1154.44     1175.54     28.53 o 
   3   4   3     2748.39     2582.81     53.31 o 
   4   4   3     2287.57     2752.92     60.80 o 
   5   4   3      104.70       76.37     24.32 o 
   6   4   3     3156.06     3170.73     76.20 o 
   7   4   3    13803.07    13928.50    214.81 o 
   8   4   3      445.60      411.72     52.48 o 
   9   4   3      180.64       86.42     50.74 o 
  10   4   3      196.93      142.97     55.80 o 
  11   4   3      335.23      251.74     64.01 o 
  12   4   3      234.39      172.51     68.84 o 
  13   4   3      540.43      511.10     96.84 o 
 -14   5   3       80.65       40.26    124.12 o 
 -13   5   3        0.36      -70.90     70.90 o 
 -12   5   3      706.42      891.80     95.18 o 
 -11   5   3     1419.11     1390.98    124.82 o 
 -10   5   3      693.91      636.23     73.70 o 
  -9   5   3      108.32       59.35     59.10 o 
  -8   5   3      806.83      929.50     58.47 o 
  -7   5   3     4782.28     4789.45     97.85 o 
  -6   5   3     5203.17     5049.25    105.82 o 
  -5   5   3    11138.06    11711.57    187.76 o 
  -4   5   3    19550.97    19585.93    284.95 o 
  -3   5   3    50923.90    52920.36    676.41 o 
  -2   5   3      342.55      337.71     28.52 o 
  -1   5   3    32348.77    32240.74    379.81 o 
   0   5   3     2047.34     2051.72     34.95 o 
   1   5   3     1123.16     1135.86     23.55 o 
   2   5   3     6009.99     6238.55     74.75 o 
   3   5   3     1561.17     1545.11     45.33 o 
   4   5   3     1112.07     1126.22     44.80 o 
   5   5   3    39313.98    39237.58    507.28 o 
   6   5   3     4542.94     4490.24     94.03 o 
   7   5   3     7707.60     7527.91    138.49 o 
   8   5   3     2137.42     2019.47     90.39 o 
   9   5   3       11.42      -41.91     41.91 o 
  10   5   3       48.71       51.63     52.48 o 
  11   5   3      404.48      545.04     82.06 o 
  12   5   3       33.97       85.65     74.59 o 
  13   5   3      632.64      579.40     99.05 o 
 -14   6   3        1.68       37.02    124.38 o 
 -13   6   3     5543.74     5620.68    306.31 o 
 -12   6   3        5.37      -27.17     65.07 o 
 -11   6   3      432.67      578.14     78.12 o 
 -10   6   3     2524.53     2679.80    128.70 o 
  -9   6   3       90.54       85.00     49.41 o 
  -8   6   3      105.66       78.21     35.50 o 
  -7   6   3    19175.01    19885.96    308.74 o 
  -6   6   3     5735.82     5926.78    118.47 o 
  -5   6   3    23013.42    24188.24    353.10 o 
  -4   6   3     9034.31     9301.27    152.77 o 
  -3   6   3     1872.31     1960.36     55.42 o 
  -2   6   3       25.13        3.61     15.19 o 
  -1   6   3     3928.28     3778.54     62.49 o 
   0   6   3     5432.72     5280.23     76.76 o 
   1   6   3      823.99      994.87     25.60 o 
   2   6   3      217.95      247.59     18.87 o 
   3   6   3      325.80      421.90     29.56 o 
   4   6   3     2024.96     2031.86     76.16 o 
   5   6   3     3570.98     3584.71     85.66 o 
   6   6   3     4118.09     4284.46    101.31 o 
   7   6   3     2084.14     2252.68     81.40 o 
   8   6   3        7.84       57.44     43.51 o 
   9   6   3      324.70      296.12     62.46 o 
  10   6   3      286.84      331.93     69.74 o 
  11   6   3        3.24      -53.87     84.51 o 
  12   6   3      264.08      405.35    105.50 o 
  13   6   3      723.40      830.04    108.56 o 
 -14   7   3       51.84      198.99    198.99 o 
 -13   7   3        7.20       92.44     79.03 o 
 -12   7   3      264.51      169.41     71.58 o 
 -11   7   3      464.54      404.47     73.36 o 
 -10   7   3       71.29       90.53     57.16 o 
  -9   7   3      722.88      881.14     78.43 o 
  -8   7   3       52.28       91.49     38.22 o 
  -7   7   3     1977.11     2036.58    115.49 o 
  -6   7   3      163.84      199.73     31.75 o 
  -5   7   3     8102.94     8100.50    144.25 o 
  -4   7   3    18464.61    19215.86    319.66 o 
  -3   7   3    10551.43    10638.06    190.25 o 
  -2   7   3     4422.95     4568.74     72.33 o 
  -1   7   3      336.13      241.68     19.06 o 
   0   7   3       23.65       41.51     12.75 o 
   1   7   3     1037.74     1056.35     30.15 o 
   2   7   3    49343.92    49553.80    624.61 o 
   3   7   3     8566.75     8808.47    133.94 o 
   4   7   3       17.61       59.87     25.70 o 
   5   7   3       13.71       -3.60     26.91 o 
   6   7   3     4374.08     4229.54    162.15 o 
   7   7   3       23.19       16.81     35.37 o 
   8   7   3     2135.33     2036.05    104.29 o 
   9   7   3      419.93      443.29     65.79 o 
  10   7   3       10.61      -53.57     53.57 o 
  11   7   3       49.56       -9.64     65.05 o 
  12   7   3      313.19      347.80     83.89 o 
  13   7   3     1465.93     1497.56    129.27 o 
 -14   8   3      302.76      543.40    225.78 o 
 -13   8   3     1898.27     1884.46    134.04 o 
 -12   8   3      859.81      736.09     93.83 o 
 -11   8   3      814.32      781.95     86.90 o 
 -10   8   3       65.38       32.21     54.05 o 
  -9   8   3      461.67      432.46     64.28 o 
  -8   8   3        8.19       -3.83     43.59 o 
  -7   8   3      131.28      112.23     40.47 o 
  -6   8   3     4750.07     4503.26    103.61 o 
  -5   8   3     9197.71     9477.75    164.69 o 
  -4   8   3      411.89      369.50     38.44 o 
  -3   8   3       12.30       -9.56     24.22 o 
  -2   8   3     5494.71     5176.35     80.44 o 
  -1   8   3       66.43       36.42     15.96 o 
   0   8   3     9896.72     9741.60    125.58 o 
   1   8   3     1613.14     1479.81     43.17 o 
   2   8   3     4231.11     4155.22     72.06 o 
   3   8   3    19512.79    21497.50    313.16 o 
   4   8   3    11116.26    10892.93    195.51 o 
   5   8   3      267.90      332.67     41.15 o 
   6   8   3     2410.23     2324.42     75.90 o 
   7   8   3     4067.53     4047.31    173.11 o 
   8   8   3     1106.46     1070.37     80.54 o 
   9   8   3      906.88      939.55     83.29 o 
  10   8   3      810.91      679.89    108.26 o 
  11   8   3      596.90      639.89     87.14 o 
  12   8   3      122.90      214.62     78.47 o 
  13   8   3      532.83      664.25    100.62 o 
 -14   9   3       32.27      -65.05    164.55 o 
 -13   9   3      126.97       -3.06     83.66 o 
 -12   9   3       30.55      -42.06     87.27 o 
 -11   9   3        1.96        2.14     72.29 o 
 -10   9   3      129.56      152.29     60.82 o 
  -9   9   3      664.64      743.91     91.69 o 
  -8   9   3     2157.53     2113.88    125.90 o 
  -7   9   3      865.14      799.75     67.35 o 
  -6   9   3     4002.59     3957.61    140.52 o 
  -5   9   3     1861.28     1944.06     67.63 o 
  -4   9   3     2790.69     2986.25     90.07 o 
  -3   9   3      375.85      323.38     32.80 o 
  -2   9   3     5758.21     6050.58    105.30 o 
  -1   9   3      956.92     1021.12     35.83 o 
   0   9   3    18717.56    18587.19    222.22 o 
   1   9   3      983.09     1120.88     33.86 o 
   2   9   3     9469.28    10257.06    144.14 o 
   3   9   3     4569.12     4898.22     91.55 o 
   4   9   3      458.51      508.03     42.91 o 
   5   9   3     1356.75     1366.65     67.60 o 
   6   9   3     3826.31     3731.96    177.44 o 
   7   9   3      565.81      577.92     63.35 o 
   8   9   3     1575.73     1656.19     97.01 o 
   9   9   3      652.66      566.35     75.29 o 
  10   9   3      572.05      636.82     93.80 o 
  11   9   3        9.27      -18.39     64.86 o 
  12   9   3     1077.55     1095.85    110.32 o 
 -13  10   3      339.42      216.11     96.30 o 
 -12  10   3     1138.69     1136.19    109.10 o 
 -11  10   3     1211.48     1139.65    129.59 o 
 -10  10   3      120.30      126.30     60.28 o 
  -9  10   3      976.37      944.80     83.57 o 
  -8  10   3      322.34      312.92     70.50 o 
  -7  10   3     2186.58     2206.89     96.14 o 
  -6  10   3     4075.95     4000.56    140.60 o 
  -5  10   3    35821.03    35678.62    571.56 o 
  -4  10   3       34.15       16.77     30.81 o 
  -3  10   3      704.41      625.59     41.61 o 
  -2  10   3     2839.40     2750.04     73.09 o 
  -1  10   3     4331.98     4023.34     70.82 o 
   0  10   3     1566.29     1900.96     50.39 o 
   1  10   3       94.92       37.84     17.61 o 
   2  10   3     2176.88     2178.71     54.96 o 
   3  10   3    12420.63    11859.52    207.08 o 
   4  10   3      866.69      725.65     41.00 o 
   5  10   3      284.96      351.92     40.11 o 
   6  10   3       22.04        5.80     34.64 o 
   7  10   3     2941.32     3028.90    121.44 o 
   8  10   3     1312.51     1223.31     90.06 o 
   9  10   3      394.18      411.07     74.01 o 
  10  10   3       63.40       99.31     64.33 o 
  11  10   3      572.34      615.23     90.82 o 
  12  10   3       50.33      -58.42     71.75 o 
 -13  11   3       27.34      220.68    221.95 o 
 -12  11   3       28.08       14.50     69.22 o 
 -11  11   3       11.22       76.90     67.74 o 
 -10  11   3      189.20      190.43     81.19 o 
  -9  11   3        9.70      -59.57     59.57 o 
  -8  11   3       44.06       75.35     62.33 o 
  -7  11   3      864.66      854.35     68.06 o 
  -6  11   3      776.10      873.16     63.30 o 
  -5  11   3        7.34      -18.05     39.69 o 
  -4  11   3     1677.00     1659.79     67.33 o 
  -3  11   3     7600.69     8107.00    150.12 o 
  -2  11   3    11023.54    10838.61    199.82 o 
  -1  11   3    21701.08    21867.91    299.91 o 
   0  11   3     8943.72     9998.29    137.40 o 
   1  11   3     7033.42     7033.69    100.26 o 
   2  11   3     3088.71     3190.21     65.85 o 
   3  11   3     7650.58     7694.87    131.45 o 
   4  11   3      961.07      990.18     51.32 o 
   5  11   3     9396.93     9328.45    188.39 o 
   6  11   3    10460.79    10233.68    207.25 o 
   7  11   3     3900.56     3568.55    131.77 o 
   8  11   3       83.19       14.40     50.42 o 
   9  11   3      363.39      275.94     67.19 o 
  10  11   3      702.83      649.93     86.21 o 
  11  11   3        2.98      -54.38     66.18 o 
  12  11   3       10.68      -11.99     76.71 o 
 -13  12   3      966.34      681.82    170.29 o 
 -12  12   3       78.71      113.70     85.33 o 
 -11  12   3     1249.36     1277.94    110.50 o 
 -10  12   3     1686.20     1553.69    168.47 o 
  -9  12   3      473.05      429.70    109.40 o 
  -8  12   3      747.57      791.27    112.54 o 
  -7  12   3     2963.20     3366.54    131.95 o 
  -6  12   3     3810.75     4145.69    123.40 o 
  -5  12   3     4819.34     4840.03    143.37 o 
  -4  12   3       41.54       74.77     33.12 o 
  -3  12   3     5617.59     5165.29    114.68 o 
  -2  12   3     2300.16     2153.27     88.66 o 
  -1  12   3     7180.09     6773.55    129.80 o 
   0  12   3     4120.09     4206.44    100.70 o 
   1  12   3     7760.12     7735.88    116.42 o 
   2  12   3     1313.83     1238.69     49.62 o 
   3  12   3     1156.93     1135.41     49.09 o 
   4  12   3       91.02       47.77     29.37 o 
   5  12   3      395.98      331.85     44.27 o 
   6  12   3       74.91       62.60     40.97 o 
   7  12   3     2227.74     2123.66     98.78 o 
   8  12   3      185.29      260.39     61.70 o 
   9  12   3     1391.38     1599.29    117.73 o 
  10  12   3      122.34      274.55     83.67 o 
  11  12   3      164.24      196.13     79.77 o 
  12  12   3      146.88      129.67     83.83 o 
 -13  13   3      196.34      107.24    113.84 o 
 -12  13   3        6.94      -26.95     81.54 o 
 -11  13   3       85.26       57.68     69.88 o 
 -10  13   3     2410.16     2370.74    134.23 o 
  -9  13   3      382.79      475.98     89.78 o 
  -8  13   3      116.46       60.59     66.21 o 
  -7  13   3     1582.21     1793.75    121.58 o 
  -6  13   3      606.73      673.60     63.56 o 
  -5  13   3     1056.63     1132.12     65.30 o 
  -4  13   3    10911.27    11030.87    217.59 o 
  -3  13   3     1349.45     1350.11     69.60 o 
  -2  13   3     5362.35     5647.57    132.15 o 
  -1  13   3      506.69      518.46     39.71 o 
   0  13   3     7524.00     7878.06    136.75 o 
   1  13   3     1390.00     1333.45     53.97 o 
   2  13   3     7046.82     6987.30    112.54 o 
   3  13   3      190.91      167.67     30.29 o 
   4  13   3      180.92      129.23     32.39 o 
   5  13   3     3034.53     2938.00    118.21 o 
   6  13   3     1236.74     1218.49     84.00 o 
   7  13   3     1138.58     1136.92     78.50 o 
   8  13   3       31.00       31.75     48.05 o 
   9  13   3       41.80      -18.60     60.05 o 
  10  13   3      490.54      585.67     89.78 o 
  11  13   3       16.10       -4.76     70.93 o 
  12  13   3       41.81       39.74     80.44 o 
 -13  14   3      405.13      336.75    160.72 o 
 -12  14   3       44.81      -36.51     94.85 o 
 -11  14   3      124.97        1.84     79.26 o 
 -10  14   3       94.15       74.61     84.13 o 
  -9  14   3     1003.48     1070.56    118.01 o 
  -8  14   3      122.11       83.38     69.20 o 
  -7  14   3     1119.65     1175.70    105.72 o 
  -6  14   3     2058.39     2124.15    112.67 o 
  -5  14   3      197.63      183.27     57.90 o 
  -4  14   3      455.48      405.67     48.13 o 
  -3  14   3     1485.45     1534.22     71.28 o 
  -2  14   3     2185.07     2087.52     77.53 o 
  -1  14   3     1320.62     1302.34     68.44 o 
   0  14   3     6661.61     6953.34    137.97 o 
   1  14   3     1614.36     1632.71     62.26 o 
   2  14   3     5615.92     5438.58    111.42 o 
   3  14   3     1870.49     1974.27     66.86 o 
   4  14   3     3380.37     3221.12    108.02 o 
   5  14   3      617.40      757.66     70.69 o 
   6  14   3      118.94       99.96     71.94 o 
   7  14   3     1171.44     1248.16     81.71 o 
   8  14   3     2567.76     2360.92    112.34 o 
   9  14   3     1211.04     1209.92    112.13 o 
  10  14   3      879.82      580.38     89.91 o 
  11  14   3      272.22      251.46     84.51 o 
 -12  15   3        3.18      -43.73     98.24 o 
 -11  15   3        1.91       77.09     82.75 o 
 -10  15   3      425.93      397.37    113.50 o 
  -9  15   3      555.46      423.13     93.20 o 
  -8  15   3     1089.32     1201.15    116.03 o 
  -7  15   3      752.15      868.02     82.62 o 
  -6  15   3     4295.52     4313.28    136.96 o 
  -5  15   3        0.74       27.98     40.85 o 
  -4  15   3       16.42       28.59     40.33 o 
  -3  15   3     1832.95     1681.77    143.32 o 
  -2  15   3      500.24      447.13     58.85 o 
  -1  15   3      887.19      873.49     50.97 o 
   0  15   3    14241.79    13896.15    233.39 o 
   1  15   3     2489.43     2502.57     98.97 o 
   2  15   3     2303.71     2288.61     75.55 o 
   3  15   3      109.80       67.45     37.30 o 
   4  15   3       91.38      124.80     53.58 o 
   5  15   3       10.31       15.43     49.03 o 
   6  15   3      582.01      602.63     72.18 o 
   7  15   3       14.79       -1.86     47.29 o 
   8  15   3      199.45      125.58     56.93 o 
   9  15   3       25.08       60.74     70.58 o 
  10  15   3       56.95       67.49     74.62 o 
  11  15   3       69.44      -51.24     76.67 o 
 -12  16   3      751.58      848.96    152.51 o 
 -11  16   3      998.48      640.57    137.76 o 
 -10  16   3        2.24      -65.83    116.72 o 
  -9  16   3     2397.54     2358.09    142.24 o 
  -8  16   3      405.10      258.45     73.47 o 
  -7  16   3     1465.21     1343.99    103.29 o 
  -6  16   3     3981.60     4347.13    159.63 o 
  -5  16   3      762.70      811.82     65.74 o 
  -4  16   3      440.86      505.05     55.24 o 
  -3  16   3      530.55      411.19     50.35 o 
  -2  16   3     5071.51     5318.28    127.49 o 
  -1  16   3    11502.34    11446.34    245.09 o 
   0  16   3     2302.62     2342.34     86.71 o 
   1  16   3     1978.50     2059.55     95.84 o 
   2  16   3     1612.84     1612.20     79.94 o 
   3  16   3       42.75      -12.13     46.11 o 
   4  16   3      392.27      492.41     85.97 o 
   5  16   3       11.36       -8.59     50.42 o 
   6  16   3      504.38      500.76     72.74 o 
   7  16   3     1291.75     1342.42    101.59 o 
   8  16   3     3016.93     3011.17    174.68 o 
   9  16   3       50.78       40.39     70.31 o 
  10  16   3       42.38       13.76     73.26 o 
  11  16   3      646.09      750.89    107.20 o 
 -12  17   3      228.64      145.16    115.78 o 
 -11  17   3        5.50      -43.49     82.03 o 
 -10  17   3      126.74       83.16     91.99 o 
  -9  17   3      188.57      155.90     85.53 o 
  -8  17   3     4926.95     4996.69    191.08 o 
  -7  17   3      139.17      132.96     64.43 o 
  -6  17   3       63.38       88.39     60.39 o 
  -5  17   3       61.98       15.71     47.06 o 
  -4  17   3     2844.18     2720.15     99.58 o 
  -3  17   3      261.40      308.94     49.12 o 
  -2  17   3      385.41      400.38     50.78 o 
  -1  17   3      713.01      684.55     57.35 o 
   0  17   3       18.13       18.65     38.49 o 
   1  17   3     5279.20     5230.28    138.71 o 
   2  17   3     2767.05     2576.74    116.09 o 
   3  17   3     6173.77     5869.32    207.67 o 
   4  17   3       98.48       21.52     64.07 o 
   5  17   3      499.04      485.56     70.76 o 
   6  17   3      511.47      565.49     76.84 o 
   7  17   3       75.75       90.85     65.24 o 
   8  17   3      753.27      790.83    106.22 o 
   9  17   3       92.51      103.53     73.93 o 
  10  17   3       81.70       58.38     77.30 o 
 -11  18   3      546.85      626.01    114.64 o 
 -10  18   3      760.26      917.10    344.41 o 
  -9  18   3     1427.23     1613.36    272.04 o 
  -8  18   3       69.71       25.70     78.78 o 
  -7  18   3     1439.72     1620.12    135.80 o 
  -6  18   3      607.28      558.65     79.12 o 
  -5  18   3      639.00      592.93     78.17 o 
  -4  18   3      177.62      251.17     51.22 o 
  -3  18   3     4750.87     4802.15    154.53 o 
  -2  18   3       62.61       11.92     47.09 o 
  -1  18   3     1713.07     1873.94     85.60 o 
   0  18   3    14102.04    14386.28    276.78 o 
   1  18   3     3694.60     3508.56    158.52 o 
   2  18   3       36.85       -3.82     49.36 o 
   3  18   3     1461.93     1414.47    128.42 o 
   4  18   3      727.97      811.86     81.58 o 
   5  18   3      579.74      687.12     82.05 o 
   6  18   3      206.04      313.72     72.65 o 
   7  18   3        0.91      -60.90     62.77 o 
   8  18   3     1993.36     1763.89    127.52 o 
   9  18   3      848.07      870.62    102.94 o 
  10  18   3       43.44      -29.02     86.72 o 
 -11  19   3       59.33      -24.41    117.13 o 
 -10  19   3       49.91      175.18    145.42 o 
  -9  19   3      252.50      294.66    124.47 o 
  -8  19   3      242.11      202.35    108.37 o 
  -7  19   3      605.64      391.47     93.20 o 
  -6  19   3      115.05      202.09     80.25 o 
  -5  19   3      638.53      649.25     95.51 o 
  -4  19   3     4131.32     4333.72    172.33 o 
  -3  19   3      535.47      582.63     76.21 o 
  -2  19   3      366.02      448.74     70.48 o 
  -1  19   3     4788.76     4715.48    141.05 o 
   0  19   3     2533.45     2539.60    126.35 o 
   1  19   3      552.97      566.46     72.01 o 
   2  19   3       22.93       83.76     53.86 o 
   3  19   3     1882.52     2018.43    325.12 o 
   4  19   3        0.16      -42.23     61.36 o 
   5  19   3      246.25      219.60     69.91 o 
   6  19   3     1381.30     1302.07    144.99 o 
   7  19   3      982.52     1004.85    103.29 o 
   8  19   3      180.15       61.37     72.07 o 
   9  19   3     1091.60     1127.51    116.99 o 
  10  19   3      125.87      105.94     85.40 o 
 -10  20   3       12.67       18.88    120.96 o 
  -9  20   3     2583.76     2415.29    228.06 o 
  -8  20   3      330.64      242.50    123.68 o 
  -7  20   3      630.63      565.86    134.57 o 
  -6  20   3      846.59      868.12    110.34 o 
  -5  20   3      355.66      369.46    104.15 o 
  -4  20   3     1177.22     1231.45    246.83 o 
  -3  20   3     7076.45     7092.01    294.70 o 
  -2  20   3      397.72      171.90     92.83 o 
  -1  20   3      477.52      488.28     81.85 o 
   0  20   3      120.10      164.60     61.61 o 
   1  20   3       48.37      -33.48     51.89 o 
   2  20   3      930.30      856.24    117.93 o 
   3  20   3     3136.11     3390.02    171.97 o 
   4  20   3     1320.67     1362.98    124.63 o 
   5  20   3     5018.83     5365.61    195.12 o 
   6  20   3        4.92       59.31     71.77 o 
   7  20   3       52.11       12.84     89.26 o 
   8  20   3       29.63       30.11     71.16 o 
   9  20   3      244.85      236.25     90.07 o 
 -10  21   3      154.83       10.89    122.03 o 
  -9  21   3        0.14      101.54    214.30 o 
  -8  21   3      321.47      225.82    122.56 o 
  -7  21   3       42.09      -59.85     96.96 o 
  -6  21   3      284.69      204.88    103.88 o 
  -5  21   3     2098.12     1978.43    248.74 o 
  -4  21   3      544.94      528.09    160.72 o 
  -3  21   3      712.85      628.30    118.69 o 
  -2  21   3      951.55     1102.62    132.26 o 
  -1  21   3      473.54      319.06     70.22 o 
   0  21   3      307.73      263.07     78.30 o 
   1  21   3      235.81      238.53     65.46 o 
   2  21   3      693.71      732.12    115.99 o 
   3  21   3     1314.10     1235.03    117.20 o 
   4  21   3       18.83      102.46     79.69 o 
   5  21   3      228.35      217.90     89.83 o 
   6  21   3     1416.83     1510.28    121.33 o 
   7  21   3      315.74      371.82    104.36 o 
   8  21   3        5.13        2.46     76.95 o 
   9  21   3      281.62      278.11     96.45 o 
  -9  22   3     1014.54     1373.11    195.83 o 
  -8  22   3      249.78      129.33    118.69 o 
  -7  22   3       34.09      -65.80    103.52 o 
  -6  22   3      860.63     1312.58    229.61 o 
  -5  22   3      358.62      528.09    172.20 o 
  -4  22   3       92.17     -114.80    114.80 o 
  -3  22   3      509.09      451.56    156.90 o 
  -2  22   3      161.39      194.47     88.19 o 
  -1  22   3     1452.56     1499.65    124.45 o 
   0  22   3       70.66      -15.61     59.95 o 
   1  22   3       33.61      -31.20     58.55 o 
   2  22   3     1331.25     1276.67    105.03 o 
   3  22   3      405.16      201.40     81.57 o 
   4  22   3       86.51      136.99     81.89 o 
   5  22   3      288.91      370.76     97.47 o 
   6  22   3       73.49       66.95     85.06 o 
   7  22   3       78.87       10.46     93.26 o 
   8  22   3       19.32      -64.51     99.37 o 
  -9  23   3       31.95       22.15    133.76 o 
  -8  23   3      272.43       90.21    126.40 o 
  -7  23   3      207.54      260.22    168.38 o 
  -6  23   3       76.00      187.51    160.72 o 
  -5  23   3      725.78      528.09    187.51 o 
  -4  23   3      659.67      290.83    156.90 o 
  -3  23   3       58.28      168.38    141.59 o 
  -2  23   3     1357.90     1741.18    237.26 o 
  -1  23   3        8.45      -76.40     76.40 o 
   0  23   3      117.27       68.37     69.87 o 
   1  23   3      100.59       87.08     72.72 o 
   2  23   3       16.27       -5.87    104.95 o 
   3  23   3      802.31      778.02    110.32 o 
   4  23   3      787.12      792.84    117.06 o 
   5  23   3      134.41       55.09     91.20 o 
   6  23   3      131.73       42.85    122.92 o 
   7  23   3        0.51      -68.88    119.06 o 
   8  23   3       79.14       99.50    135.30 o 
  -8  24   3       28.05      -70.80    119.06 o 
  -7  24   3      300.31      401.81    191.34 o 
  -6  24   3       84.81     -133.94    145.42 o 
  -5  24   3        5.47     -107.15    130.11 o 
  -4  24   3       42.82       22.96    141.59 o 
  -3  24   3     2664.21     2812.67    298.49 o 
  -2  24   3        8.21     -118.63    118.63 o 
  -1  24   3      156.58      340.23    103.52 o 
   0  24   3      172.13      196.30     79.06 o 
   1  24   3      112.15      218.84    115.28 o 
   2  24   3       44.32       80.70     77.13 o 
   3  24   3     1765.31     2053.99    190.41 o 
   4  24   3        7.64      156.46    106.65 o 
   5  24   3     1905.92     2129.94    202.89 o 
   6  24   3      100.61      225.78    183.68 o 
   7  24   3       20.61      168.38    176.03 o 
  -8  25   3        2.60     -168.38    168.38 o 
  -7  25   3       51.67      -19.13    172.20 o 
  -6  25   3       78.13       91.84    156.90 o 
  -5  25   3       24.00       22.96    160.72 o 
  -4  25   3      248.81      126.28    168.38 o 
  -3  25   3      960.16     1247.52    225.78 o 
  -2  25   3      165.62     -118.63    118.63 o 
  -1  25   3      980.27      914.18    156.90 o 
   0  25   3      176.56      160.96    151.16 o 
   1  25   3        1.20      -97.70    103.32 o 
   2  25   3        0.64      -88.19     88.19 o 
   3  25   3      895.96     1148.28    214.30 o 
   4  25   3      131.46      106.23    117.50 o 
   5  25   3        0.26       29.80    109.06 o 
   6  25   3      640.24      585.49    218.13 o 
  -7  26   3      457.11      417.12    210.47 o 
  -6  26   3      365.58      627.59    206.65 o 
  -5  26   3        0.30      -26.79    153.07 o 
  -4  26   3      149.60      225.78    176.03 o 
  -3  26   3      829.20      669.68    195.16 o 
  -2  26   3        0.03      248.74    156.90 o 
  -1  26   3     1833.19     1691.43    256.39 o 
   0  26   3       28.76        1.91    112.89 o 
   1  26   3       80.10      -12.53     98.07 o 
   2  26   3      584.08      466.86    183.68 o 
   3  26   3      251.46      283.18    153.07 o 
   4  26   3       24.09      -95.67    141.59 o 
  -6  27   3      159.75      336.75    195.16 o 
  -5  27   3      105.08      110.98    172.20 o 
  -4  27   3       93.61      -30.61    137.76 o 
  -3  27   3      229.83      298.49    172.20 o 
  -2  27   3       78.04      210.47    160.72 o 
  -1  27   3       63.90      118.63    160.72 o 
   0  27   3      200.99      299.73    120.21 o 
   1  27   3      572.87      321.94    156.90 o 
   2  27   3      222.05      122.46    160.72 o 
   3  27   3     1443.54     1649.33    271.70 o 
   4  27   3      749.96     1331.71    260.22 o 
  -5  28   3       69.82      187.51    195.16 o 
  -4  28   3       12.03     -130.11    145.42 o 
  -3  28   3      936.59     1048.53    241.09 o 
  -2  28   3       79.15     -156.90    164.55 o 
  -1  28   3      423.96      340.58    195.16 o 
   0  28   3      930.32      873.77    181.77 o 
   1  28   3      272.80      109.47    120.21 o 
   2  28   3        1.76      -99.50    141.59 o 
   3  28   3      407.23      543.40    195.16 o 
  -3  29   3       17.01      164.55    172.20 o 
  -2  29   3      199.78      413.29    191.34 o 
  -1  29   3      873.22      933.73    229.61 o 
   0  29   3      323.00      299.24    130.22 o 
   1  29   3        8.42      -26.93    108.14 o 
   2  29   3        2.79      -61.23    153.07 o 
 -14   0   4       68.95      264.05    206.65 o 
 -12   0   4        1.38      -24.62     61.09 o 
 -10   0   4     7947.38     7709.12    261.09 o 
  -8   0   4     8325.35     8868.10    230.29 o 
  -6   0   4     2782.81     2914.60     98.51 o 
  -4   0   4       60.07       -6.21     27.68 o 
  -2   0   4     7060.43     7300.58    161.86 o 
   0   0   4    22474.16    23009.85    523.59 o 
   2   0   4     1591.04     1494.45    164.55 o 
   4   0   4      111.40       48.41     26.77 o 
   6   0   4     6323.18     6406.92    232.03 o 
   8   0   4       12.47       73.68     69.68 o 
  10   0   4     5510.09     5650.50    253.97 o 
  12   0   4     4339.30     4211.11    273.80 o 
 -14   1   4     1830.03     2095.13    233.43 o 
 -13   1   4       29.62      -70.18     70.18 o 
 -12   1   4      170.55      167.65     59.95 o 
 -11   1   4      210.00       89.60     49.11 o 
 -10   1   4       30.60        7.61     42.97 o 
  -9   1   4     3672.71     3947.81     96.16 o 
  -8   1   4    20389.00    19513.01    280.55 o 
  -7   1   4     1051.64      965.19     44.57 o 
  -6   1   4      250.52      222.46     25.23 o 
  -5   1   4       34.01        3.48     17.43 o 
  -4   1   4     1629.43     1569.62     38.81 o 
  -3   1   4      453.64      452.19     25.07 o 
  -2   1   4     3751.44     3544.92     68.46 o 
  -1   1   4    21390.89    22524.34    212.45 o 
   0   1   4   182392.70   179667.20   2747.13 o 
   1   1   4     8142.25     8662.69    138.31 o 
   2   1   4      506.99      433.10     34.81 o 
   3   1   4     7644.66     7888.58    121.45 o 
   4   1   4       14.90      -14.99     18.31 o 
   5   1   4      145.45      124.03     24.99 o 
   6   1   4    17277.66    17185.34    342.56 o 
   7   1   4       58.63       61.99     36.97 o 
   8   1   4     1445.75     1544.89     71.36 o 
   9   1   4      282.78      262.81     59.22 o 
  10   1   4     1420.72     1102.13     92.88 o 
  11   1   4        0.13       31.79     55.64 o 
  12   1   4      469.56      435.36     79.60 o 
  13   1   4       79.74      -29.65     73.13 o 
 -14   2   4      329.77      137.45    133.43 o 
 -13   2   4       47.66      -12.33     73.73 o 
 -12   2   4      277.55      270.32     71.80 o 
 -11   2   4      122.34      161.83     50.03 o 
 -10   2   4     5746.75     5897.88    248.65 o 
  -9   2   4     7192.62     6974.52    143.68 o 
  -8   2   4    14820.64    14295.43    217.57 o 
  -7   2   4     1465.35     1590.08     55.52 o 
  -6   2   4        1.00      -14.58     19.11 o 
  -5   2   4     5320.33     5001.84     94.66 o 
  -4   2   4    19369.13    19842.80    248.44 o 
  -3   2   4     3187.64     3245.91     99.81 o 
  -2   2   4    85510.15    82582.20   1095.23 o 
  -1   2   4     9226.28     9768.59    113.10 o 
   0   2   4      642.79      607.02     26.31 o 
   1   2   4    27341.54    28469.26    369.60 o 
   2   2   4      636.37      740.05     35.88 o 
   3   2   4     1107.92     1144.86     33.61 o 
   4   2   4    31303.01    31457.56    438.68 o 
   5   2   4     3346.66     3475.71     95.42 o 
   6   2   4     5346.60     5442.61    111.97 o 
   7   2   4      372.66      487.30     43.38 o 
   8   2   4        0.85        0.49     44.21 o 
   9   2   4      227.94      197.21     50.27 o 
  10   2   4     2361.93     2382.13    110.21 o 
  11   2   4      359.18      232.89     64.13 o 
  12   2   4     1324.30     1436.55    105.68 o 
  13   2   4       96.29       71.88     79.64 o 
 -14   3   4      307.40      276.30    140.63 o 
 -13   3   4      120.42      136.61     91.83 o 
 -12   3   4      649.20      711.69     88.22 o 
 -11   3   4      463.56      414.86     59.63 o 
 -10   3   4       13.04      -15.31     40.51 o 
  -9   3   4     2273.76     2350.47    116.25 o 
  -8   3   4    12526.66    12711.95    198.57 o 
  -7   3   4     1908.53     1727.75     57.46 o 
  -6   3   4     2651.37     2460.13     84.21 o 
  -5   3   4      315.30      259.62     25.13 o 
  -4   3   4     6639.02     6602.27    104.04 o 
  -3   3   4    10624.97    10294.04    149.77 o 
  -2   3   4       18.11        4.79     11.71 o 
  -1   3   4    12117.89    12232.30    150.55 o 
   0   3   4     1508.60     1752.25     36.51 o 
   1   3   4     2282.63     2484.69     39.58 o 
   2   3   4    27296.97    28191.23    293.86 o 
   3   3   4       24.38       14.09     14.51 o 
   4   3   4      634.61      609.91     32.50 o 
   5   3   4      904.87      895.30     42.79 o 
   6   3   4     1003.53     1027.84     47.17 o 
   7   3   4     1433.27     1477.04     60.63 o 
   8   3   4      487.83      445.01     52.37 o 
   9   3   4     3112.79     3157.01    148.47 o 
  10   3   4       21.23       30.52     55.08 o 
  11   3   4       12.92       29.28     56.67 o 
  12   3   4      483.64      479.46     81.16 o 
  13   3   4        4.25      -38.65     82.30 o 
 -14   4   4       81.66       60.89    121.68 o 
 -13   4   4      801.20      849.41    122.87 o 
 -12   4   4      189.38      210.18     70.64 o 
 -11   4   4      288.89      296.95     66.06 o 
 -10   4   4     1230.96     1359.91     76.22 o 
  -9   4   4       25.30      -34.77     34.77 o 
  -8   4   4     4037.12     4098.92    103.53 o 
  -7   4   4     2595.77     2838.02     72.28 o 
  -6   4   4     1089.93     1303.33     69.81 o 
  -5   4   4     2246.32     2012.87     57.35 o 
  -4   4   4    17433.28    17459.06    255.60 o 
  -3   4   4     1569.47     1683.77     45.84 o 
  -2   4   4    23161.91    22294.06    293.32 o 
  -1   4   4       39.46       29.55     15.34 o 
   0   4   4     3022.20     2917.12     39.02 o 
   1   4   4    33595.29    34024.49    316.15 o 
   2   4   4    17033.96    17459.57    209.59 o 
   3   4   4       89.81       89.52     15.78 o 
   4   4   4    15322.75    14814.65    206.37 o 
   5   4   4     1999.38     2010.51     72.12 o 
   6   4   4     1524.50     1516.98     56.55 o 
   7   4   4     1629.65     1609.18     87.83 o 
   8   4   4      292.04      274.02     47.91 o 
   9   4   4     1644.24     1740.96     92.37 o 
  10   4   4      782.91      783.89     77.62 o 
  11   4   4       45.52       87.78     61.85 o 
  12   4   4      187.84      247.21     74.24 o 
  13   4   4       34.42      104.45     95.62 o 
 -14   5   4     1123.75      883.98    248.74 o 
 -13   5   4      167.76      215.92    100.58 o 
 -12   5   4      378.57      504.68    123.17 o 
 -11   5   4       36.08      -51.09     51.09 o 
 -10   5   4        0.72      -31.51     50.68 o 
  -9   5   4     2713.95     2735.62    127.04 o 
  -8   5   4      160.27      129.30     30.79 o 
  -7   5   4     2669.64     2504.29    101.30 o 
  -6   5   4      352.33      342.45     31.47 o 
  -5   5   4      992.10     1152.72     46.35 o 
  -4   5   4     1167.40     1115.86     41.36 o 
  -3   5   4       20.66       30.97     18.18 o 
  -2   5   4     6080.69     6111.66     97.27 o 
  -1   5   4     3224.98     3118.21     57.39 o 
   0   5   4      102.89      116.01     11.84 o 
   1   5   4        6.00       -9.71      9.71 o 
   2   5   4      179.01      226.13     16.37 o 
   3   5   4       20.96       41.66     17.98 o 
   4   5   4      312.17      364.70     29.56 o 
   5   5   4     1219.22     1258.67     69.17 o 
   6   5   4     6756.70     6699.35    122.62 o 
   7   5   4     4930.65     5159.08    109.93 o 
   8   5   4     1296.60     1389.42     92.64 o 
   9   5   4      547.07      482.27     60.99 o 
  10   5   4       24.02       30.64     53.66 o 
  11   5   4      102.30      128.11     61.75 o 
  12   5   4      791.20      712.69     97.27 o 
  13   5   4      974.73     1256.99    137.71 o 
 -14   6   4       33.71     -107.15    160.72 o 
 -13   6   4      945.01     1106.09    109.51 o 
 -12   6   4       39.35       44.20     66.13 o 
 -11   6   4       61.11      -47.89     54.76 o 
 -10   6   4     4109.68     3972.37    147.54 o 
  -9   6   4      683.87      592.76     90.47 o 
  -8   6   4       12.80       59.97     34.95 o 
  -7   6   4      966.33      943.17     50.88 o 
  -6   6   4      447.72      371.63     33.80 o 
  -5   6   4     1289.51     1329.64     50.22 o 
  -4   6   4     7088.62     7466.96    352.35 o 
  -3   6   4     8995.21     9075.73    139.62 o 
  -2   6   4       39.49       52.17     17.63 o 
  -1   6   4     3813.78     3740.26     66.44 o 
   0   6   4      745.34      737.12     23.28 o 
   1   6   4     3119.07     3284.42     47.82 o 
   2   6   4      455.73      473.26     23.47 o 
   3   6   4     1069.53     1263.08     40.94 o 
   4   6   4     3191.63     3273.33     81.29 o 
   5   6   4      746.44      741.86     43.18 o 
   6   6   4     6180.95     6604.52    188.82 o 
   7   6   4     1779.15     1908.67     76.38 o 
   8   6   4      178.61      180.78     53.24 o 
   9   6   4        1.85      -17.17     50.21 o 
  10   6   4     1578.77     1616.95    116.54 o 
  11   6   4      101.10      120.23     67.73 o 
  12   6   4     2119.47     2319.69    142.99 o 
 -14   7   4     1289.87      681.16    244.91 o 
 -13   7   4       66.83      -68.70     77.45 o 
 -12   7   4       91.19       22.49     66.83 o 
 -11   7   4        3.44      -16.15     58.52 o 
 -10   7   4     1823.83     1703.99    104.75 o 
  -9   7   4      123.90       98.52     48.98 o 
  -8   7   4      570.36      569.85     57.00 o 
  -7   7   4      707.63      710.80     47.66 o 
  -6   7   4     2575.43     2490.88     80.77 o 
  -5   7   4     1210.70     1056.74     46.78 o 
  -4   7   4      563.84      606.21     42.86 o 
  -3   7   4      101.76      126.93     28.83 o 
  -2   7   4    10764.37    10547.26    136.24 o 
  -1   7   4     1391.88     1371.41     62.33 o 
   0   7   4     1322.13     1204.23     39.13 o 
   1   7   4     1326.52     1451.30     35.97 o 
   2   7   4    29147.78    29597.38    383.42 o 
   3   7   4     9487.14    10185.74    151.02 o 
   4   7   4     6731.21     7136.20    133.31 o 
   5   7   4     3471.08     3507.08    140.62 o 
   6   7   4     9144.61     9322.89    169.86 o 
   7   7   4     1169.22     1118.88     62.27 o 
   8   7   4       29.20       64.35     46.83 o 
   9   7   4      435.06      503.98     70.76 o 
  10   7   4       38.25      -58.64     58.64 o 
  11   7   4       36.08       16.64     62.48 o 
  12   7   4      531.02      575.92     93.06 o 
 -14   8   4      454.03      577.84    225.78 o 
 -13   8   4       27.30      -75.84     75.84 o 
 -12   8   4       40.11      -62.82     62.82 o 
 -11   8   4       66.66       51.49     61.13 o 
 -10   8   4     3065.64     2915.96    136.01 o 
  -9   8   4      857.26      765.68     73.87 o 
  -8   8   4     2321.30     2303.84     98.95 o 
  -7   8   4      276.65      258.91     36.06 o 
  -6   8   4      164.66      110.67     29.30 o 
  -5   8   4     2767.70     2658.64     72.68 o 
  -4   8   4      911.91      818.21     50.58 o 
  -3   8   4    14307.33    14518.55    228.05 o 
  -2   8   4    21334.08    21531.46    255.41 o 
  -1   8   4     1243.46     1353.38     43.57 o 
   0   8   4      631.35      564.46     35.10 o 
   1   8   4     1564.36     1523.23     39.08 o 
   2   8   4      487.71      482.69     25.44 o 
   3   8   4       50.74       83.95     24.34 o 
   4   8   4    10726.62    10347.05    160.51 o 
   5   8   4     1514.73     1394.91     59.67 o 
   6   8   4     2979.27     2987.12     90.08 o 
   7   8   4       31.36       58.02     43.11 o 
   8   8   4      480.05      503.95     67.39 o 
   9   8   4      705.85      762.52     78.90 o 
  10   8   4     2370.33     2378.36    175.65 o 
  11   8   4       61.19       79.30     66.35 o 
  12   8   4     1761.34     1701.92    130.64 o 
 -14   9   4     1059.77     1140.37    260.22 o 
 -13   9   4        9.35       37.18     96.23 o 
 -12   9   4      356.75      603.55     87.79 o 
 -11   9   4     1916.31     1784.20    117.06 o 
 -10   9   4        3.51      -10.37     54.08 o 
  -9   9   4     2224.13     2153.56    134.67 o 
  -8   9   4     1723.28     1937.28     94.82 o 
  -7   9   4      208.44      140.06     43.69 o 
  -6   9   4     5108.47     4915.17    110.75 o 
  -5   9   4     4389.68     4060.48    109.17 o 
  -4   9   4       18.37        0.76     28.94 o 
  -3   9   4    17372.12    17491.37    295.69 o 
  -2   9   4     6424.40     6594.51    101.06 o 
  -1   9   4     3074.10     3267.05     60.42 o 
   0   9   4    18367.20    17350.36    221.43 o 
   1   9   4       20.09       21.76     15.35 o 
   2   9   4     1144.34      918.15     38.81 o 
   3   9   4     2653.61     2662.30     69.94 o 
   4   9   4       22.96       44.38     24.57 o 
   5   9   4     9049.11     8911.26    150.19 o 
   6   9   4     1274.57     1326.11     67.03 o 
   7   9   4        2.85      -40.33     40.33 o 
   8   9   4      439.80      468.38     63.70 o 
   9   9   4     1178.05     1124.30     90.81 o 
  10   9   4        2.84      -24.53     58.57 o 
  11   9   4        1.37       -9.05     66.22 o 
  12   9   4      212.14      129.10    125.93 o 
 -13  10   4       37.35       46.47    101.03 o 
 -12  10   4        0.49       27.04     74.78 o 
 -11  10   4       78.93        7.06     60.05 o 
 -10  10   4     1509.59     1437.05    103.28 o 
  -9  10   4     3465.39     3539.46    169.37 o 
  -8  10   4     4099.00     3879.37    187.80 o 
  -7  10   4     1070.31      937.79     68.15 o 
  -6  10   4      362.40      373.21     40.76 o 
  -5  10   4     6277.39     6216.69    143.62 o 
  -4  10   4      910.36      967.05     57.09 o 
  -3  10   4     3335.01     3541.03     87.14 o 
  -2  10   4    27903.42    27644.35    371.62 o 
  -1  10   4        3.62      -17.04     17.04 o 
   0  10   4     6961.44     6778.00     99.86 o 
   1  10   4    19595.68    19619.55    236.22 o 
   2  10   4      730.81      667.45     31.86 o 
   3  10   4      526.18      498.41     41.52 o 
   4  10   4     4990.47     5120.39    119.90 o 
   5  10   4     1767.97     1922.08     64.66 o 
   6  10   4      217.02      189.21     41.35 o 
   7  10   4      929.06      985.45    140.87 o 
   8  10   4       58.60       72.26     53.98 o 
   9  10   4       47.24       42.93     57.64 o 
  10  10   4      453.82      522.88    113.23 o 
  11  10   4      997.10     1149.88    109.35 o 
  12  10   4      306.33      403.34     89.27 o 
 -13  11   4      459.84      409.66    123.79 o 
 -12  11   4      183.39      213.53    142.69 o 
 -11  11   4      964.94     1125.08    102.44 o 
 -10  11   4      342.82      337.06     71.51 o 
  -9  11   4      410.41      466.27     85.53 o 
  -8  11   4      196.00      177.17     69.07 o 
  -7  11   4      966.59      865.92     74.51 o 
  -6  11   4     1018.40      968.51     71.59 o 
  -5  11   4       10.71        8.51     34.56 o 
  -4  11   4       19.55      -18.02     29.49 o 
  -3  11   4       63.73      114.06     35.19 o 
  -2  11   4        8.01       12.83     26.37 o 
  -1  11   4     1493.63     1375.14     51.53 o 
   0  11   4     7248.76     8521.39    121.23 o 
   1  11   4        1.07      -16.74     16.74 o 
   2  11   4      120.70      128.45     22.92 o 
   3  11   4    11689.55    11567.94    186.56 o 
   4  11   4      581.36      683.35     74.07 o 
   5  11   4      315.91      339.37     43.20 o 
   6  11   4     1753.57     1813.25     84.37 o 
   7  11   4     5826.98     5503.01    144.62 o 
   8  11   4       41.31      112.03     55.66 o 
   9  11   4      643.47      597.90     78.88 o 
  10  11   4       77.55       78.72     68.35 o 
  11  11   4        1.81       -8.86     69.23 o 
  12  11   4       36.82       13.77     75.67 o 
 -13  12   4      420.47       99.95    111.02 o 
 -12  12   4        9.51       66.71    133.94 o 
 -11  12   4      536.82      402.16    102.91 o 
 -10  12   4     1323.05     1295.14    127.53 o 
  -9  12   4      722.32      824.98     99.94 o 
  -8  12   4      536.28      526.54     82.22 o 
  -7  12   4      689.05      644.86     65.93 o 
  -6  12   4     3370.55     3109.84    118.76 o 
  -5  12   4      881.90      993.50     69.41 o 
  -4  12   4     5400.38     5258.69    119.50 o 
  -3  12   4     2256.38     2288.37     75.43 o 
  -2  12   4     3773.51     3922.74    104.49 o 
  -1  12   4    19920.18    19967.03    280.97 o 
   0  12   4      241.51      219.58     26.94 o 
   1  12   4       10.41        0.83     21.82 o 
   2  12   4      502.75      529.46     36.06 o 
   3  12   4       37.75      -10.36     24.80 o 
   4  12   4     1593.53     1594.41     70.25 o 
   5  12   4     2328.22     2416.26     95.43 o 
   6  12   4     3438.71     3312.00    124.55 o 
   7  12   4        5.55        5.43     43.93 o 
   8  12   4      125.65       90.43     59.05 o 
   9  12   4      664.11      804.71     88.81 o 
  10  12   4       90.25      151.07     70.54 o 
  11  12   4      370.24      477.00     89.76 o 
  12  12   4      246.63      226.48     87.38 o 
 -13  13   4      377.74      427.50    128.58 o 
 -12  13   4       30.88       65.55     98.38 o 
 -11  13   4       72.60       77.18     78.80 o 
 -10  13   4      814.55     1028.96    118.52 o 
  -9  13   4      495.20      614.70     96.83 o 
  -8  13   4     1623.66     1467.28    117.06 o 
  -7  13   4    11951.87    12568.79    288.36 o 
  -6  13   4     3393.08     3452.43    119.72 o 
  -5  13   4     2073.42     1909.18     81.94 o 
  -4  13   4      717.72      644.82     61.04 o 
  -3  13   4     2927.70     2944.75     87.24 o 
  -2  13   4     3350.01     3306.11     99.26 o 
  -1  13   4     8296.13     8657.03    147.02 o 
   0  13   4     1217.88     1256.24     49.68 o 
   1  13   4     1163.15     1160.35     45.94 o 
   2  13   4     5568.77     5681.60    104.59 o 
   3  13   4     3898.85     3668.07    100.30 o 
   4  13   4       83.47       18.63     44.86 o 
   5  13   4     1288.45     1335.11     84.29 o 
   6  13   4     1839.05     1823.14     90.57 o 
   7  13   4      911.97      837.33     71.50 o 
   8  13   4       10.56       -2.04     52.38 o 
   9  13   4      943.56     1040.68    111.02 o 
  10  13   4       44.71       87.16     71.55 o 
  11  13   4        1.19       11.39     72.16 o 
 -13  14   4        6.99      -34.12    108.99 o 
 -12  14   4      837.52      865.10    149.73 o 
 -11  14   4     1037.26      857.04    321.45 o 
 -10  14   4      662.15      827.57    220.04 o 
  -9  14   4     1995.13     1935.02    144.81 o 
  -8  14   4     2250.83     2328.45    148.10 o 
  -7  14   4      169.47       87.24     83.16 o 
  -6  14   4      445.65      619.47     59.94 o 
  -5  14   4    10164.46     9953.54    192.96 o 
  -4  14   4     1183.41     1250.73     67.94 o 
  -3  14   4    10663.70    10398.94    209.33 o 
  -2  14   4     1227.79     1294.09     69.76 o 
  -1  14   4      414.90      350.32     36.87 o 
   0  14   4     2079.29     2104.74     65.57 o 
   1  14   4    12125.59    11680.46    186.68 o 
   2  14   4     4332.24     4239.49     91.03 o 
   3  14   4        4.94       10.46     34.55 o 
   4  14   4      181.29      189.30     67.90 o 
   5  14   4     1121.22     1114.16     80.01 o 
   6  14   4     3619.35     3428.45    124.72 o 
   7  14   4     3027.81     2947.53    122.55 o 
   8  14   4     1577.68     1540.07    140.85 o 
   9  14   4       15.25      -32.60     62.81 o 
  10  14   4     1402.73     1372.88    115.37 o 
  11  14   4      275.01      182.53     82.29 o 
 -12  15   4      561.61      657.67    142.17 o 
 -11  15   4      301.43      283.18    107.59 o 
 -10  15   4     1059.36     1183.84    162.29 o 
  -9  15   4      203.58      131.41     85.39 o 
  -8  15   4      103.74      225.72     88.38 o 
  -7  15   4      661.80      730.79     81.84 o 
  -6  15   4     1138.56      924.28     68.71 o 
  -5  15   4     2771.11     2949.42    148.03 o 
  -4  15   4    17612.54    18037.12    299.23 o 
  -3  15   4     6320.05     6584.99    156.28 o 
  -2  15   4     1954.78     2042.66    127.35 o 
  -1  15   4    11368.10    11242.85    185.79 o 
   0  15   4     2097.93     2111.27     73.88 o 
   1  15   4        1.76       -3.80     33.03 o 
   2  15   4     1473.46     1489.91     63.62 o 
   3  15   4     4843.12     4765.98    144.53 o 
   4  15   4     8739.67     8893.18    215.88 o 
   5  15   4     3966.20     3975.00    199.11 o 
   6  15   4     1932.56     2076.01    116.54 o 
   7  15   4      933.82      971.57     78.46 o 
   8  15   4     1300.32     1287.90    104.01 o 
   9  15   4      847.46      565.30     89.90 o 
  10  15   4      347.20      382.06     85.51 o 
  11  15   4        2.34        5.24     73.49 o 
 -12  16   4      493.06      528.71    135.21 o 
 -11  16   4        4.70     -116.72    116.72 o 
 -10  16   4       51.32     -126.28    149.24 o 
  -9  16   4     3290.58     3084.06    202.12 o 
  -8  16   4        1.39       19.75     72.09 o 
  -7  16   4      301.95      340.46     90.03 o 
  -6  16   4     1643.43     1701.49     95.09 o 
  -5  16   4       11.61      -39.31     41.69 o 
  -4  16   4        9.66      -26.24     41.67 o 
  -3  16   4     2573.78     2611.71    104.87 o 
  -2  16   4      480.63      559.16     58.54 o 
  -1  16   4     1210.45     1311.73     79.73 o 
   0  16   4      556.15      598.47     52.44 o 
   1  16   4     5610.66     5374.18    125.94 o 
   2  16   4     2527.35     2484.46    139.45 o 
   3  16   4      850.12      776.14     74.57 o 
   4  16   4      852.21      733.92     82.85 o 
   5  16   4     3102.40     2565.12    151.34 o 
   6  16   4       36.26       -4.15     53.29 o 
   7  16   4      111.88      134.31     56.22 o 
   8  16   4     1586.43     1500.66    113.46 o 
   9  16   4      224.03      242.43     78.27 o 
  10  16   4      451.31      285.03     85.82 o 
  11  16   4      421.90      715.60    106.90 o 
 -12  17   4       69.84      -13.78    130.11 o 
 -11  17   4       78.83      211.08    128.00 o 
 -10  17   4      368.48      407.73    216.21 o 
  -9  17   4       98.26      124.94    103.52 o 
  -8  17   4     1363.16     1403.13    129.19 o 
  -7  17   4      222.29      126.19     73.47 o 
  -6  17   4      103.01       91.88     59.08 o 
  -5  17   4        4.46      -44.10     44.10 o 
  -4  17   4     3650.55     3330.67    121.46 o 
  -3  17   4     1318.37     1395.57     75.50 o 
  -2  17   4      268.48      360.75     55.99 o 
  -1  17   4       19.05       -5.77     38.24 o 
   0  17   4       72.33       64.56     41.76 o 
   1  17   4       72.41      116.15     50.16 o 
   2  17   4     1902.02     1820.69    100.20 o 
   3  17   4      194.90      121.33     62.33 o 
   4  17   4       98.17       99.28     54.53 o 
   5  17   4      112.72       36.48     56.23 o 
   6  17   4      341.59      392.21     72.86 o 
   7  17   4     1161.51     1037.79     96.61 o 
   8  17   4      185.49      170.53     96.11 o 
   9  17   4      523.53      361.48     86.65 o 
  10  17   4      249.18      260.95     83.75 o 
 -11  18   4      109.33      178.26    129.55 o 
 -10  18   4       73.78      -14.47    110.05 o 
  -9  18   4        6.08       12.30    106.65 o 
  -8  18   4        8.38       28.03     94.67 o 
  -7  18   4        2.35      -46.64     71.01 o 
  -6  18   4     2837.58     2587.50    157.53 o 
  -5  18   4      193.18      177.76     62.60 o 
  -4  18   4     1395.85     1330.01     86.32 o 
  -3  18   4      101.57       58.62     48.61 o 
  -2  18   4     1849.11     1842.44     94.22 o 
  -1  18   4      703.76      608.34     65.62 o 
   0  18   4     5065.63     4986.24    158.78 o 
   1  18   4      542.68      581.92     94.45 o 
   2  18   4     2314.50     2133.89    112.33 o 
   3  18   4     1289.20     1031.42    131.26 o 
   4  18   4     2063.39     1930.78    112.34 o 
   5  18   4     1427.50     1615.04    109.24 o 
   6  18   4      111.85      166.13     67.05 o 
   7  18   4        1.20      119.45    117.89 o 
   8  18   4      458.74      309.01     86.17 o 
   9  18   4       12.49      -66.79     66.79 o 
  10  18   4        9.09      -66.25     73.12 o 
 -11  19   4        2.66     -103.32    117.68 o 
 -10  19   4      485.44      841.71    162.29 o 
  -9  19   4      118.28      269.15    143.50 o 
  -8  19   4      560.87      448.44    143.50 o 
  -7  19   4     1071.17     1247.52    157.86 o 
  -6  19   4      200.18      174.12    132.02 o 
  -5  19   4      160.42      120.98    104.98 o 
  -4  19   4     1322.32     1369.56     97.97 o 
  -3  19   4       53.20      134.04     54.76 o 
  -2  19   4      770.44      779.20    116.70 o 
  -1  19   4     1155.88     1117.88     90.37 o 
   0  19   4       35.24       56.64     52.38 o 
   1  19   4       86.05       78.30     54.37 o 
   2  19   4      102.66      -51.19     51.19 o 
   3  19   4      840.38      862.34     94.95 o 
   4  19   4      588.84      659.23     91.08 o 
   5  19   4     1238.26     1315.04    118.75 o 
   6  19   4      161.89      106.22     69.89 o 
   7  19   4      134.65       59.84     88.53 o 
   8  19   4      151.75       63.57     73.35 o 
   9  19   4      189.13      332.94     89.58 o 
 -11  20   4      201.23      141.59    206.65 o 
 -10  20   4       53.61      228.95    126.40 o 
  -9  20   4       38.03       71.94    114.98 o 
  -8  20   4       68.19      114.80    156.90 o 
  -7  20   4       34.12       44.01    102.83 o 
  -6  20   4      916.35      806.71    137.68 o 
  -5  20   4     3563.89     3130.29    298.49 o 
  -4  20   4      577.40      551.53    102.71 o 
  -3  20   4     6087.01     6638.91    333.06 o 
  -2  20   4        7.70       78.26     74.27 o 
  -1  20   4       39.20       44.74     54.87 o 
   0  20   4     1588.30     1389.83     99.28 o 
   1  20   4      224.55      170.46     61.09 o 
   2  20   4      134.61       35.95     56.37 o 
   3  20   4       57.36       52.69     69.05 o 
   4  20   4      355.50      323.85     85.39 o 
   5  20   4     1262.72     1178.00    104.69 o 
   6  20   4      790.28      770.85    145.20 o 
   7  20   4     1055.37     1097.88    132.10 o 
   8  20   4      402.22      316.29     86.22 o 
   9  20   4        0.09       45.54     79.66 o 
 -10  21   4      148.31      -71.93    118.69 o 
  -9  21   4       68.50       40.92    156.90 o 
  -8  21   4       29.81       29.88    111.69 o 
  -7  21   4      379.50      454.62    134.97 o 
  -6  21   4        4.78      -74.70     93.09 o 
  -5  21   4       17.35      141.59    126.28 o 
  -4  21   4     3072.35     3321.63    309.97 o 
  -3  21   4      731.90      804.13    177.94 o 
  -2  21   4       75.85       67.99     80.19 o 
  -1  21   4     1255.13     1132.46     96.21 o 
   0  21   4      602.28      662.79     84.29 o 
   1  21   4        0.85      -67.76     67.76 o 
   2  21   4     1204.30     1379.08    103.86 o 
   3  21   4     1136.98     1440.08    124.49 o 
   4  21   4     2525.01     2625.88    164.70 o 
   5  21   4     1062.92     1244.13    159.65 o 
   6  21   4      123.11      171.42     95.72 o 
   7  21   4      168.83      166.11    101.58 o 
   8  21   4      825.18      837.16    107.41 o 
   9  21   4        1.78       -5.55     81.94 o 
 -10  22   4        8.61       35.99    125.80 o 
  -9  22   4      673.30      648.80    159.03 o 
  -8  22   4        0.13      -20.50    113.55 o 
  -7  22   4       54.18       88.43    112.27 o 
  -6  22   4     1310.72     1293.44    237.26 o 
  -5  22   4      442.87      470.69    176.03 o 
  -4  22   4      165.44       76.54    141.59 o 
  -3  22   4     2503.89     2571.58    279.35 o 
  -2  22   4     1236.70     1115.71    177.94 o 
  -1  22   4      631.92      671.81    145.88 o 
   0  22   4      201.36       83.31     65.66 o 
   1  22   4      526.78      506.60     88.38 o 
   2  22   4       30.89        6.94     76.78 o 
   3  22   4        7.65      -69.18     69.18 o 
   4  22   4      159.11      102.97    101.10 o 
   5  22   4      902.05      941.93    202.82 o 
   6  22   4      298.82      304.35    107.94 o 
   7  22   4        0.52      -75.72     88.00 o 
   8  22   4      314.37      238.82     86.73 o 
  -9  23   4       22.51       97.11    129.63 o 
  -8  23   4       84.36       10.75    120.39 o 
  -7  23   4      456.88      845.71    218.13 o 
  -6  23   4        7.89      145.42    153.07 o 
  -5  23   4      100.74      287.01    164.55 o 
  -4  23   4      706.14      818.93    187.51 o 
  -3  23   4      496.02      692.64    179.86 o 
  -2  23   4       73.65      138.52     95.80 o 
  -1  23   4       13.13      -49.13     66.05 o 
   0  23   4       16.52      -62.33     62.33 o 
   1  23   4      272.81      341.29     77.64 o 
   2  23   4      385.26      323.86     77.36 o 
   3  23   4       34.32       24.20     93.51 o 
   4  23   4     1966.34     2171.20    175.32 o 
   5  23   4       58.06       36.08    109.53 o 
   6  23   4      158.67      -53.57    133.94 o 
   7  23   4       43.05      -85.35    122.39 o 
  -8  24   4       21.83       32.19    120.33 o 
  -7  24   4       14.51       22.96    164.55 o 
  -6  24   4       52.66     -133.94    145.42 o 
  -5  24   4       14.79      -15.31    137.76 o 
  -4  24   4      639.33      539.57    179.86 o 
  -3  24   4      234.93      156.90    156.90 o 
  -2  24   4      262.70      390.33    156.90 o 
  -1  24   4      507.06      568.31    121.77 o 
   0  24   4     1705.88     2204.61    156.06 o 
   1  24   4      502.09      527.02     96.53 o 
   2  24   4     1918.41     1793.37    144.17 o 
   3  24   4      149.92      -53.22     85.66 o 
   4  24   4       31.64      -92.37     92.37 o 
   5  24   4      553.44      834.34    158.14 o 
   6  24   4        2.90     -110.98    160.72 o 
   7  24   4       52.48      103.32    176.03 o 
  -8  25   4        0.63       84.19    179.86 o 
  -7  25   4       62.23      244.91    183.68 o 
  -6  25   4       14.17      -45.92    149.24 o 
  -5  25   4        1.62       42.09    156.90 o 
  -4  25   4      959.02     1025.57    225.78 o 
  -3  25   4       42.50      -30.61    153.07 o 
  -2  25   4     1328.12     1243.70    229.61 o 
  -1  25   4     1296.41     1148.03    218.13 o 
   0  25   4     1271.66     1477.80    171.43 o 
   1  25   4        1.22       99.92    112.65 o 
   2  25   4      318.50      459.72    121.68 o 
   3  25   4      128.07       52.09     96.96 o 
   4  25   4      179.19      390.58    125.80 o 
   5  25   4       91.90       84.19    168.38 o 
   6  25   4      117.37      176.03    187.51 o 
  -7  26   4        9.22      -91.84    153.07 o 
  -6  26   4     1770.13     2303.71    329.10 o 
  -5  26   4     1120.07     1213.08    248.74 o 
  -4  26   4      295.39      688.82    214.30 o 
  -3  26   4      333.72      256.39    168.38 o 
  -2  26   4      150.99      183.68    164.55 o 
  -1  26   4        5.64     -130.11    137.76 o 
   0  26   4     1605.48     1621.91    179.93 o 
   1  26   4        5.58      -88.12     94.59 o 
   2  26   4      824.52      903.12    202.82 o 
   3  26   4       17.24       27.63    110.84 o 
   4  26   4      443.42      367.37    191.34 o 
   5  26   4      214.99      260.22    198.99 o 
  -6  27   4        0.89      176.03    183.68 o 
  -5  27   4      245.32       72.71    168.38 o 
  -4  27   4      959.96     1178.64    248.74 o 
  -3  27   4       33.53        7.65    160.72 o 
  -2  27   4      523.62      822.75    218.13 o 
  -1  27   4       74.56      126.28    153.07 o 
   0  27   4      184.06       20.23    104.15 o 
   1  27   4       61.66     -137.35    137.76 o 
   2  27   4     1224.23     1274.31    244.91 o 
   3  27   4       11.49      145.42    172.20 o 
  -4  28   4       11.35      110.98    172.20 o 
  -3  28   4      133.87      -84.19    145.42 o 
  -2  28   4       92.95       -3.83    149.24 o 
  -1  28   4       17.75       -3.83    149.24 o 
   0  28   4       71.09      176.92    116.26 o 
   1  28   4      226.62      323.85    131.05 o 
   2  28   4      118.92      -45.92    168.38 o 
  -2  29   4      306.22      489.83    202.82 o 
  -1  29   4        8.12       26.79    168.38 o 
   0  29   4      231.63      225.78    168.38 o 
   1  29   4        1.50      -29.42    221.95 o 
 -13   0   5      432.34      370.19    128.00 o 
 -11   0   5      238.80      263.13     72.85 o 
  -9   0   5    20687.33    19842.76    386.78 o 
  -7   0   5      356.25      492.68     92.67 o 
  -5   0   5      296.58      338.41     31.56 o 
  -3   0   5      584.30      574.62     38.02 o 
  -1   0   5   422074.25   371444.44   5257.44 o 
   1   0   5    99781.66   101671.63   2229.68 o 
   3   0   5      197.67      158.48     53.57 o 
   5   0   5     3121.22     3263.66    105.81 o 
   7   0   5     4130.22     4403.52    149.07 o 
   9   0   5    13299.67    14034.38    439.21 o 
  11   0   5      654.81      843.10    132.94 o 
 -14   1   5      142.76      178.92    126.83 o 
 -13   1   5       97.62      -26.06     73.66 o 
 -12   1   5      281.90      276.94     75.46 o 
 -11   1   5     5641.14     5744.74    251.29 o 
 -10   1   5     1406.55     1253.11     79.37 o 
  -9   1   5     4579.27     4563.00    104.69 o 
  -8   1   5     8583.67     8774.63    148.46 o 
  -7   1   5        5.45        7.79     31.46 o 
  -6   1   5     1932.65     1773.74     70.19 o 
  -5   1   5     6880.15     6555.60    115.06 o 
  -4   1   5      136.03      101.59     21.21 o 
  -3   1   5    37122.07    37156.82    478.96 o 
  -2   1   5    39937.57    40377.73    444.58 o 
  -1   1   5    13297.48    13461.44    150.58 o 
   0   1   5   161733.56   159726.73   2449.60 o 
   1   1   5    41795.54    42708.70    603.36 o 
   2   1   5     2478.88     2280.48    104.15 o 
   3   1   5    29243.52    28128.08    424.06 o 
   4   1   5      218.36      254.04     54.06 o 
   5   1   5     8959.45     8899.34    149.52 o 
   6   1   5      349.19      351.33     35.87 o 
   7   1   5        0.78       -1.08     32.86 o 
   8   1   5      632.52      600.18     63.31 o 
   9   1   5    18890.12    19191.51    390.76 o 
  10   1   5       32.91      -55.22     55.22 o 
  11   1   5     1548.37     1474.60     98.94 o 
  12   1   5       31.24      106.73     73.47 o 
 -14   2   5      146.83      191.05    124.38 o 
 -13   2   5       19.49      -83.20     83.20 o 
 -12   2   5      762.53      908.13    106.89 o 
 -11   2   5       45.73       40.13     48.00 o 
 -10   2   5      551.42      470.00     54.41 o 
  -9   2   5     1628.34     1799.67     68.34 o 
  -8   2   5      434.34      290.00     36.71 o 
  -7   2   5      767.20      822.01     56.87 o 
  -6   2   5     5750.89     5365.63    105.27 o 
  -5   2   5      901.15      924.29     44.98 o 
  -4   2   5       28.31       15.45     19.05 o 
  -3   2   5    10130.19    10180.42    148.10 o 
  -2   2   5    63930.84    63105.12    723.53 o 
  -1   2   5     7133.53     7214.17     92.43 o 
   0   2   5    18484.79    19216.96    257.01 o 
   1   2   5     1676.80     1560.60     44.32 o 
   2   2   5      377.91      447.21     34.19 o 
   3   2   5       82.33       70.24     14.32 o 
   4   2   5        1.78        3.61     18.09 o 
   5   2   5     4854.57     4795.65     95.81 o 
   6   2   5      136.21      145.00     30.70 o 
   7   2   5      167.36      129.83     35.71 o 
   8   2   5     2171.09     2281.13    111.02 o 
   9   2   5      162.74      123.08     52.45 o 
  10   2   5      151.77      139.79     57.05 o 
  11   2   5       33.60      -39.05     57.45 o 
  12   2   5       16.30       37.75     73.29 o 
 -14   3   5      517.08      405.64    202.82 o 
 -13   3   5        7.70      -80.71     80.71 o 
 -12   3   5       22.30      -15.04     60.42 o 
 -11   3   5     4606.45     4928.45    142.25 o 
 -10   3   5      238.11      215.14     46.44 o 
  -9   3   5     2855.07     3063.42     86.87 o 
  -8   3   5     4401.14     4271.57     97.58 o 
  -7   3   5       24.19       69.04     24.32 o 
  -6   3   5     4779.30     4669.64    115.40 o 
  -5   3   5     1697.57     1602.83     86.43 o 
  -4   3   5      315.55      294.18     25.61 o 
  -3   3   5     4074.35     4043.07     73.95 o 
  -2   3   5     1331.89     1417.72     56.81 o 
  -1   3   5     2237.12     2308.77     46.17 o 
   0   3   5      225.24      175.60     12.69 o 
   1   3   5      314.09      331.41     13.41 o 
   2   3   5      271.18      251.08     15.50 o 
   3   3   5      265.62      292.49     17.70 o 
   4   3   5       40.14       12.34     18.82 o 
   5   3   5      379.07      366.91     40.43 o 
   6   3   5      559.40      601.35     39.06 o 
   7   3   5      960.55      922.48     50.96 o 
   8   3   5      215.77      180.74     47.32 o 
   9   3   5     1421.12     1384.73     85.31 o 
  10   3   5       14.24       23.43     51.29 o 
  11   3   5     2413.40     2736.73    127.67 o 
  12   3   5        5.79      -64.30     76.22 o 
 -14   4   5        1.97      -49.14    118.69 o 
 -13   4   5       98.24      -11.33    106.86 o 
 -12   4   5       31.60      -48.08     60.28 o 
 -11   4   5      309.63      243.75     65.73 o 
 -10   4   5      931.00      927.38     80.11 o 
  -9   4   5      561.08      513.05     49.92 o 
  -8   4   5       10.91        5.46     33.71 o 
  -7   4   5     1220.05     1263.53     67.52 o 
  -6   4   5      863.60      857.34     97.57 o 
  -5   4   5    12209.44    12424.58    223.81 o 
  -4   4   5     3400.66     3377.96     71.80 o 
  -3   4   5     2314.88     2321.73     63.45 o 
  -2   4   5        6.45       -0.40     11.21 o 
  -1   4   5     2117.29     2226.61     43.43 o 
   0   4   5     1184.75     1228.37     27.65 o 
   1   4   5      238.43      200.30     13.43 o 
   2   4   5    17056.16    17417.77    208.87 o 
   3   4   5       54.83       36.80     16.11 o 
   4   4   5      124.50      151.89     21.80 o 
   5   4   5     8199.15     8780.24    150.33 o 
   6   4   5      299.99      268.12     33.54 o 
   7   4   5     1653.51     1692.45     86.21 o 
   8   4   5      742.52      665.01     59.94 o 
   9   4   5       17.72       45.61     53.61 o 
  10   4   5      180.27       77.38     54.22 o 
  11   4   5      389.05      395.64     70.91 o 
  12   4   5        1.31      -68.78     68.84 o 
 -14   5   5      262.38      455.38    206.65 o 
 -13   5   5        8.61      -42.09    149.24 o 
 -12   5   5      196.94      235.25     71.64 o 
 -11   5   5      904.64      876.88     87.16 o 
 -10   5   5      177.39      244.26     58.13 o 
  -9   5   5     2233.55     2209.29     90.42 o 
  -8   5   5      856.51      831.91     55.47 o 
  -7   5   5     3944.42     3911.44    115.52 o 
  -6   5   5       62.68       88.57     23.64 o 
  -5   5   5    11119.00    11418.58    182.82 o 
  -4   5   5    14556.18    14828.13    194.71 o 
  -3   5   5    35281.14    35127.17    458.35 o 
  -2   5   5     4187.61     4163.43     84.70 o 
  -1   5   5     1053.23     1073.81     30.73 o 
   0   5   5        2.58      -11.01     11.01 o 
   1   5   5      470.52      459.79     16.57 o 
   2   5   5       20.40       43.75     14.04 o 
   3   5   5    14438.76    14156.88    192.83 o 
   4   5   5     5823.46     5935.55    107.97 o 
   5   5   5    15467.63    16172.68    237.51 o 
   6   5   5     3401.97     3507.06     83.84 o 
   7   5   5       41.29       15.47     32.47 o 
   8   5   5      257.40      202.02     48.70 o 
   9   5   5     1303.89     1378.70     85.44 o 
  10   5   5      858.30      889.68     79.41 o 
  11   5   5      396.61      364.30     70.49 o 
  12   5   5        1.62       -1.87     79.69 o 
 -14   6   5      235.48       72.71    191.34 o 
 -13   6   5       10.50      168.38    168.38 o 
 -12   6   5       60.65       45.11     65.69 o 
 -11   6   5        6.36       32.11     59.30 o 
 -10   6   5      497.27      468.55     68.89 o 
  -9   6   5       84.36       57.30     41.06 o 
  -8   6   5      486.93      622.81     46.21 o 
  -7   6   5     1678.55     1608.64     63.06 o 
  -6   6   5      957.97      910.65     43.99 o 
  -5   6   5      212.79      171.55     28.24 o 
  -4   6   5    32630.02    33284.32    478.17 o 
  -3   6   5      774.90      929.37     38.33 o 
  -2   6   5      227.20      268.48     22.79 o 
  -1   6   5    10660.56    10886.48    151.97 o 
   0   6   5        9.74        8.88     12.06 o 
   1   6   5      989.38     1012.64     25.74 o 
   2   6   5     4394.70     4712.28     78.87 o 
   3   6   5       12.65       38.92     24.29 o 
   4   6   5     3535.90     3721.44     82.71 o 
   5   6   5     1510.04     1544.26     74.16 o 
   6   6   5      780.27      867.88     51.77 o 
   7   6   5     2465.21     2842.08    112.10 o 
   8   6   5      297.16      330.63     57.89 o 
   9   6   5     2044.15     2227.81    116.26 o 
  10   6   5      148.26      155.42     65.46 o 
  11   6   5      110.22      108.65     71.99 o 
  12   6   5      314.70      205.89     95.62 o 
 -14   7   5        9.87     -156.90    156.90 o 
 -13   7   5     1205.29     1098.28    248.74 o 
 -12   7   5       99.60       59.12     66.94 o 
 -11   7   5     5973.35     5856.51    306.00 o 
 -10   7   5     2806.11     2896.36    133.51 o 
  -9   7   5      267.87      180.31     53.19 o 
  -8   7   5        1.38       -1.28     30.61 o 
  -7   7   5      537.11      534.57     41.22 o 
  -6   7   5      712.18      563.27     38.42 o 
  -5   7   5     1813.46     1850.10     59.60 o 
  -4   7   5     1416.46     1530.82     63.88 o 
  -3   7   5    24066.59    23811.49    323.29 o 
  -2   7   5      509.60      500.04     25.62 o 
  -1   7   5    12240.35    12011.50    168.68 o 
   0   7   5    13121.76    13218.04    169.26 o 
   1   7   5    10020.67    10102.15    127.01 o 
   2   7   5      127.96      194.41     25.26 o 
   3   7   5    13641.79    13399.31    189.58 o 
   4   7   5       17.95       13.72     22.34 o 
   5   7   5    15042.43    14843.53    268.33 o 
   6   7   5      176.25      305.21     39.92 o 
   7   7   5       15.74        4.85     41.57 o 
   8   7   5        0.39      -44.07     45.19 o 
   9   7   5     4826.25     4983.52    162.94 o 
  10   7   5       73.07       18.23     61.51 o 
  11   7   5     1216.98     1294.35    109.01 o 
  12   7   5       34.89       99.58     86.94 o 
 -14   8   5       95.55       68.88    179.86 o 
 -13   8   5      121.52      145.42    176.03 o 
 -12   8   5     1160.12      967.54    134.25 o 
 -11   8   5        4.62        8.77     62.17 o 
 -10   8   5     1254.84      974.45     85.13 o 
  -9   8   5      276.70      376.83     77.15 o 
  -8   8   5      654.46      512.55     45.51 o 
  -7   8   5      264.80      204.39     34.96 o 
  -6   8   5       66.60       31.33     26.93 o 
  -5   8   5       75.57       61.62     32.45 o 
  -4   8   5     1591.87     1766.93     70.04 o 
  -3   8   5     7945.72     8174.28    133.81 o 
  -2   8   5     9643.09     9524.06    127.77 o 
  -1   8   5     1305.36     1384.28     50.83 o 
   0   8   5      443.69      362.97     22.53 o 
   1   8   5       18.86       24.59     17.15 o 
   2   8   5     1004.98     1021.26     36.26 o 
   3   8   5      935.24      969.44     40.89 o 
   4   8   5      232.21      177.85     27.78 o 
   5   8   5      820.11      828.24     51.01 o 
   6   8   5      253.28      315.57     45.92 o 
   7   8   5      317.50      279.56     53.88 o 
   8   8   5      202.53      136.41     54.20 o 
   9   8   5      604.76      612.86     76.36 o 
  10   8   5        1.68      -19.07     59.94 o 
  11   8   5       11.63        1.85     68.12 o 
  12   8   5        1.19      103.13     86.35 o 
 -14   9   5      156.79      145.42    183.68 o 
 -13   9   5      183.58       79.30     97.69 o 
 -12   9   5      186.19      131.36     82.72 o 
 -11   9   5     3932.87     4042.29    169.57 o 
 -10   9   5     1044.50      946.48     84.79 o 
  -9   9   5      208.61      317.60     76.33 o 
  -8   9   5     3944.35     4083.08    109.37 o 
  -7   9   5      124.50       91.68     32.22 o 
  -6   9   5     2153.34     2086.73     72.26 o 
  -5   9   5     5227.74     4892.10    123.37 o 
  -4   9   5       16.92       28.76     29.60 o 
  -3   9   5     5861.92     5728.32    118.09 o 
  -2   9   5      510.21      564.24     31.43 o 
  -1   9   5      523.52      581.17     32.58 o 
   0   9   5        7.48       -2.88     16.37 o 
   1   9   5     1682.36     1506.99     41.49 o 
   2   9   5     5249.98     5141.72     86.95 o 
   3   9   5    10556.69    10466.75    160.73 o 
   4   9   5      123.33      114.68     27.41 o 
   5   9   5      376.48      375.03     36.70 o 
   6   9   5      120.12      129.68     35.68 o 
   7   9   5     1942.49     1832.62     96.84 o 
   8   9   5      248.20      287.45     68.49 o 
   9   9   5     1347.57     1421.76    100.43 o 
  10   9   5      115.75       24.69     62.85 o 
  11   9   5     1385.89     1444.70    116.70 o 
  12   9   5      175.64      261.14     98.67 o 
 -13  10   5        5.55      193.58    106.17 o 
 -12  10   5     1020.58      590.15    149.24 o 
 -11  10   5      121.64       51.08     66.13 o 
 -10  10   5        2.64       63.46     59.10 o 
  -9  10   5     2779.56     2806.84    165.53 o 
  -8  10   5       38.56       80.23     48.35 o 
  -7  10   5      437.44      410.33     43.65 o 
  -6  10   5       26.86       36.45     29.40 o 
  -5  10   5     5652.52     5877.51    140.89 o 
  -4  10   5       41.97       60.95     33.62 o 
  -3  10   5     3071.99     3157.80     76.30 o 
  -2  10   5     6777.18     7147.82    121.81 o 
  -1  10   5     3024.95     3324.69     68.36 o 
   0  10   5       55.38       -2.81     15.70 o 
   1  10   5     1910.80     1744.33     56.42 o 
   2  10   5      634.77      584.31     35.77 o 
   3  10   5      763.03      793.14     45.07 o 
   4  10   5     1443.85     1382.92     55.83 o 
   5  10   5      169.48      113.08     33.37 o 
   6  10   5      370.18      424.82     46.33 o 
   7  10   5      954.20      994.43     69.49 o 
   8  10   5     1597.15     1642.60    111.29 o 
   9  10   5        4.31      -43.17     58.24 o 
  10  10   5       18.72       11.48     61.31 o 
  11  10   5      100.50       73.66     73.01 o 
  12  10   5       20.24      -69.34     85.35 o 
 -13  11   5        3.35      -30.31     99.30 o 
 -12  11   5       31.19      -41.12     88.22 o 
 -11  11   5     2774.40     2590.26    162.55 o 
 -10  11   5      378.17      310.90     87.40 o 
  -9  11   5      181.50      111.81     70.77 o 
  -8  11   5      231.25      228.40     99.42 o 
  -7  11   5      870.69      774.71     67.77 o 
  -6  11   5      100.31      176.56     37.02 o 
  -5  11   5     4868.50     4962.85    130.35 o 
  -4  11   5     9511.89     9913.13    178.82 o 
  -3  11   5    13185.85    13313.37    219.92 o 
  -2  11   5     1251.09     1302.16     51.39 o 
  -1  11   5      222.29      194.15     26.52 o 
   0  11   5     3286.18     3196.90     88.06 o 
   1  11   5     1015.62      917.90     36.82 o 
   2  11   5     1239.65     1125.65     53.62 o 
   3  11   5     6916.69     6815.91    145.14 o 
   4  11   5    10341.77     9894.17    163.77 o 
   5  11   5      112.49      187.96     36.04 o 
   6  11   5     2834.62     2645.23    101.38 o 
   7  11   5       42.68        5.02     40.68 o 
   8  11   5       75.67       55.20     55.74 o 
   9  11   5     1491.62     1612.05    189.19 o 
  10  11   5      664.45      628.38     88.93 o 
  11  11   5      665.67      432.85     89.31 o 
 -13  12   5       20.65      -33.73    151.16 o 
 -12  12   5      231.90      234.57    166.46 o 
 -11  12   5      244.42      213.67     85.33 o 
 -10  12   5      263.79      249.07     88.27 o 
  -9  12   5       92.02      232.72     76.55 o 
  -8  12   5     2263.17     2274.62    140.78 o 
  -7  12   5      507.84      504.00     62.63 o 
  -6  12   5     4371.45     4555.82    167.04 o 
  -5  12   5      419.17      478.00     53.46 o 
  -4  12   5     6086.74     6320.07    134.16 o 
  -3  12   5      139.03      149.80     34.27 o 
  -2  12   5     5234.98     5460.29    116.43 o 
  -1  12   5      975.55      989.19     44.05 o 
   0  12   5     2154.98     2339.65     72.22 o 
   1  12   5     8426.23     8521.51    131.76 o 
   2  12   5    10109.07     9831.78    149.63 o 
   3  12   5      115.82       54.04     33.71 o 
   4  12   5     6406.63     6417.75    147.46 o 
   5  12   5     1859.18     1727.50     75.13 o 
   6  12   5      131.38      150.15     46.39 o 
   7  12   5       50.06       49.74     46.22 o 
   8  12   5     1321.33     1269.93    108.81 o 
   9  12   5       66.71       98.18     83.78 o 
  10  12   5      854.12     1119.17    108.21 o 
  11  12   5       36.82       37.81     75.27 o 
 -13  13   5      516.93      282.19    123.21 o 
 -12  13   5      226.38      227.88    116.72 o 
 -11  13   5      404.13      290.08    107.15 o 
 -10  13   5     3096.70     3670.83    247.05 o 
  -9  13   5      621.21      490.77     91.20 o 
  -8  13   5      164.42      188.33     69.94 o 
  -7  13   5     3876.44     4546.88    141.07 o 
  -6  13   5     1216.82     1301.82     81.13 o 
  -5  13   5       30.30       48.49     38.80 o 
  -4  13   5     8156.72     8334.13    165.09 o 
  -3  13   5       77.09      133.34     35.88 o 
  -2  13   5      159.94      138.52     39.20 o 
  -1  13   5     6531.03     6735.75    124.01 o 
   0  13   5     3980.04     3953.53     83.00 o 
   1  13   5     4721.45     4674.83     86.84 o 
   2  13   5     5634.54     5530.35    109.70 o 
   3  13   5       64.44        5.22     32.83 o 
   4  13   5        8.40        2.92     38.07 o 
   5  13   5     6338.92     6060.57    149.56 o 
   6  13   5     3264.01     3385.87    136.53 o 
   7  13   5      302.19      167.58     59.69 o 
   8  13   5       41.33      -62.00     62.00 o 
   9  13   5     2807.83     2768.97    143.18 o 
  10  13   5     2489.64     2589.52    161.28 o 
  11  13   5      240.01      204.44     81.56 o 
 -13  14   5       56.69      -76.90    216.21 o 
 -12  14   5      171.70      170.60    106.59 o 
 -11  14   5       65.66       49.95    101.41 o 
 -10  14   5      147.33      214.30    168.38 o 
  -9  14   5       65.81       12.64     93.33 o 
  -8  14   5     1994.95     1899.78    136.09 o 
  -7  14   5      103.53       71.61     79.54 o 
  -6  14   5     7859.93     7980.85    172.43 o 
  -5  14   5     5724.06     5838.43    138.81 o 
  -4  14   5      170.19      129.94     41.02 o 
  -3  14   5      650.82      725.65     59.08 o 
  -2  14   5     5942.39     5747.85    145.04 o 
  -1  14   5       38.01       76.73     32.08 o 
   0  14   5     8412.09     8275.19    128.76 o 
   1  14   5     2698.09     2575.70     71.71 o 
   2  14   5     1480.22     1526.51     66.57 o 
   3  14   5      150.59       78.94     39.56 o 
   4  14   5      324.51      319.42     55.24 o 
   5  14   5     3800.82     3609.27    118.87 o 
   6  14   5       33.76       84.34     66.19 o 
   7  14   5        1.96       -5.16     53.43 o 
   8  14   5     1054.39     1078.94     99.97 o 
   9  14   5      590.06      707.99     89.68 o 
  10  14   5      134.20      254.74     79.74 o 
  11  14   5      321.37      213.83     83.46 o 
 -12  15   5       21.52      119.92    110.67 o 
 -11  15   5       12.76       26.79    149.24 o 
 -10  15   5      855.32     1021.74    233.43 o 
  -9  15   5     2415.06     2409.42    296.57 o 
  -8  15   5     1214.07     1033.76    139.46 o 
  -7  15   5     3278.38     3312.06    125.88 o 
  -6  15   5      240.05      108.22     49.62 o 
  -5  15   5      781.60      792.03     62.70 o 
  -4  15   5       38.56      139.44     42.77 o 
  -3  15   5     2185.65     2407.82     97.02 o 
  -2  15   5       87.39       57.65     64.65 o 
  -1  15   5     5246.03     5233.32    143.16 o 
   0  15   5      284.96      311.13     37.22 o 
   1  15   5     5808.00     6150.26    128.97 o 
   2  15   5     4857.24     4855.73    127.81 o 
   3  15   5     3717.08     3566.08    125.10 o 
   4  15   5      498.17      387.45     58.57 o 
   5  15   5     5292.13     5710.31    169.06 o 
   6  15   5      711.72      593.61     64.19 o 
   7  15   5     3156.03     3323.56    148.30 o 
   8  15   5      186.39      130.11     70.15 o 
   9  15   5      581.17      470.15     85.40 o 
  10  15   5      395.55      347.54     86.57 o 
 -12  16   5      334.81      405.75    128.72 o 
 -11  16   5        8.52     -160.72    160.72 o 
 -10  16   5        3.83       91.84    168.38 o 
  -9  16   5       28.77       -3.83    145.42 o 
  -8  16   5      271.90      401.07     91.72 o 
  -7  16   5      145.08      234.94     73.56 o 
  -6  16   5     2754.70     2517.84    105.99 o 
  -5  16   5      400.51      426.03     56.18 o 
  -4  16   5      282.36      243.87     49.45 o 
  -3  16   5      508.48      461.16     85.15 o 
  -2  16   5     5809.42     6053.99    151.59 o 
  -1  16   5       64.37       56.67     35.89 o 
   0  16   5       22.62       19.06     33.46 o 
   1  16   5     1927.29     1864.69    120.41 o 
   2  16   5      850.74      786.63     70.40 o 
   3  16   5      124.69      120.93     53.63 o 
   4  16   5       15.95       59.99     51.24 o 
   5  16   5      630.05      664.40     74.52 o 
   6  16   5      220.43      185.71     54.20 o 
   7  16   5        0.21        4.21     59.13 o 
   8  16   5     1381.91     1376.49    112.79 o 
   9  16   5       31.18        2.73     69.38 o 
  10  16   5        1.86       68.24     78.27 o 
 -12  17   5      279.31      129.45    114.67 o 
 -11  17   5      167.73      206.65    191.34 o 
 -10  17   5        4.68       -1.91    107.83 o 
  -9  17   5      146.79      235.87    118.23 o 
  -8  17   5       16.93      -17.25     86.42 o 
  -7  17   5     1887.46     1915.10    142.09 o 
  -6  17   5     1438.56     1500.14    105.42 o 
  -5  17   5       85.45       75.56     69.36 o 
  -4  17   5     2329.34     2258.54    117.51 o 
  -3  17   5      516.52      558.73     71.76 o 
  -2  17   5        5.08      -41.51     41.51 o 
  -1  17   5     5860.29     5709.46    134.81 o 
   0  17   5     3915.04     3814.74    131.96 o 
   1  17   5     5055.95     5068.34    154.22 o 
   2  17   5      187.71      257.26     86.72 o 
   3  17   5        8.52      -54.99     54.99 o 
   4  17   5      275.08      313.00     63.01 o 
   5  17   5       72.13       27.84     55.09 o 
   6  17   5      977.42      867.37     77.79 o 
   7  17   5     1304.33     1354.29    109.81 o 
   8  17   5       12.09        1.08     68.92 o 
   9  17   5      127.55      176.92     80.32 o 
  10  17   5      222.23       80.36     80.28 o 
 -11  18   5      180.67      257.57    198.99 o 
 -10  18   5       40.11      158.81    121.77 o 
  -9  18   5        0.16      175.52    111.10 o 
  -8  18   5       73.08       19.13     94.67 o 
  -7  18   5      376.62      436.25    119.06 o 
  -6  18   5      353.42      247.72    100.80 o 
  -5  18   5      243.25      224.70     72.36 o 
  -4  18   5        2.10        6.35     82.67 o 
  -3  18   5     1833.54     2287.53    339.99 o 
  -2  18   5     2790.14     2774.36    138.64 o 
  -1  18   5      295.11      182.95     53.04 o 
   0  18   5        2.99       -5.17     56.89 o 
   1  18   5       24.02       44.25     54.03 o 
   2  18   5     5611.41     5461.73    167.75 o 
   3  18   5       98.48       18.07     98.97 o 
   4  18   5      443.53      479.77     73.02 o 
   5  18   5      177.89      109.87     72.91 o 
   6  18   5      511.65      731.96     87.20 o 
   7  18   5      624.95      527.67     99.97 o 
   8  18   5       19.78      -47.24     65.14 o 
   9  18   5        0.47      -49.75     71.39 o 
 -11  19   5       57.54        6.40    128.51 o 
 -10  19   5      400.77      512.79    146.12 o 
  -9  19   5       29.20       70.56    108.49 o 
  -8  19   5       61.44      -48.20    100.01 o 
  -7  19   5     2182.42     2246.05    244.91 o 
  -6  19   5        0.24       70.34     94.67 o 
  -5  19   5     1981.88     1847.83    165.00 o 
  -4  19   5     2637.72     2707.41    153.17 o 
  -3  19   5      198.74      226.08     64.70 o 
  -2  19   5      497.07      657.53     78.72 o 
  -1  19   5       29.49       14.99     54.96 o 
   0  19   5       44.49      -18.20     64.07 o 
   1  19   5       90.95       79.71     56.97 o 
   2  19   5     1456.08     1248.01     94.75 o 
   3  19   5       22.57      144.88     67.91 o 
   4  19   5      511.10      562.12     89.50 o 
   5  19   5     1010.31     1120.26     99.24 o 
   6  19   5      312.25      413.12    123.53 o 
   7  19   5       77.22      107.24     74.33 o 
   8  19   5        2.39       13.17     72.24 o 
   9  19   5       79.16       -3.87     76.81 o 
 -11  20   5      134.88      169.55    139.46 o 
 -10  20   5      207.18      400.77    144.29 o 
  -9  20   5       18.11       75.80    118.97 o 
  -8  20   5       90.63       83.30    110.55 o 
  -7  20   5       52.27      132.80    109.36 o 
  -6  20   5      846.08      828.64    135.22 o 
  -5  20   5      980.85     1082.97    198.99 o 
  -4  20   5      386.92      331.89     84.14 o 
  -3  20   5      484.02      441.14     79.67 o 
  -2  20   5      326.49      311.37     82.84 o 
  -1  20   5        7.44        9.00     55.95 o 
   0  20   5     3453.97     3547.61    146.65 o 
   1  20   5      297.47      237.17     65.76 o 
   2  20   5       14.86       18.98     55.79 o 
   3  20   5      112.33       75.68     71.11 o 
   4  20   5      471.77      392.34     90.67 o 
   5  20   5      571.60      486.61     84.56 o 
   6  20   5       36.77       -1.24     84.56 o 
   7  20   5        0.10      -56.79     67.47 o 
   8  20   5      117.02      209.57     82.54 o 
   9  20   5       65.39       41.59     79.05 o 
 -10  21   5      713.89      777.50    166.72 o 
  -9  21   5      119.73      166.11    125.28 o 
  -8  21   5        1.76       48.62    103.88 o 
  -7  21   5      769.14      702.27    146.04 o 
  -6  21   5      317.89      386.50    160.72 o 
  -5  21   5      991.01      891.63    191.34 o 
  -4  21   5     4010.98     4326.84    195.79 o 
  -3  21   5      913.00      936.13    105.64 o 
  -2  21   5       38.75      -70.22     70.22 o 
  -1  21   5      412.26      477.15     78.33 o 
   0  21   5      182.06      267.94     68.75 o 
   1  21   5     1428.21     1622.20    128.04 o 
   2  21   5      824.13      924.96     92.40 o 
   3  21   5     2267.73     2287.71    149.20 o 
   4  21   5      424.99      351.46     92.32 o 
   5  21   5     1745.71     1665.46    302.31 o 
   6  21   5        4.20        3.01     89.50 o 
   7  21   5      877.72     1013.71    111.99 o 
   8  21   5        0.77      -63.77     70.70 o 
 -10  22   5       15.62       94.01    130.72 o 
  -9  22   5        7.50      -41.22    114.80 o 
  -8  22   5       95.47       -9.43    115.98 o 
  -7  22   5       76.83       -9.34    103.52 o 
  -6  22   5      484.15      765.35    195.16 o 
  -5  22   5      190.53      -65.05    118.63 o 
  -4  22   5       59.69      103.32    141.59 o 
  -3  22   5      569.62      579.24    114.79 o 
  -2  22   5     1430.51     1427.70    131.71 o 
  -1  22   5        3.95      -95.14     95.14 o 
   0  22   5      197.64       84.28     67.94 o 
   1  22   5      145.12       48.21     62.65 o 
   2  22   5        3.20      -30.56     61.42 o 
   3  22   5      658.91      599.32    100.68 o 
   4  22   5     1103.81      867.09    112.85 o 
   5  22   5      286.32      174.01    164.55 o 
   6  22   5      101.56       75.09    121.68 o 
   7  22   5        0.67      -22.14     76.69 o 
   8  22   5      183.25      339.77     95.20 o 
  -9  23   5       70.35       65.37    128.72 o 
  -8  23   5      426.70      437.34    141.89 o 
  -7  23   5      139.65      233.43    176.03 o 
  -6  23   5     1338.06     1343.19    241.09 o 
  -5  23   5      195.66      501.31    191.34 o 
  -4  23   5     1176.48     1201.60    221.95 o 
  -3  23   5       81.37      195.16    153.07 o 
  -2  23   5       19.62     -111.17    116.72 o 
  -1  23   5     1886.53     2139.71    184.00 o 
   0  23   5      616.28      610.58     92.79 o 
   1  23   5     1468.90     1545.44    180.06 o 
   2  23   5      111.07      -15.33     65.39 o 
   3  23   5        2.06      -28.14     99.54 o 
   4  23   5      319.75      396.79    100.38 o 
   5  23   5      903.25     1099.48    164.80 o 
   6  23   5      756.78     1188.18    271.70 o 
   7  23   5     1163.17      939.09    116.76 o 
  -8  24   5       37.20     -110.98    168.38 o 
  -7  24   5       92.65      -84.19    160.72 o 
  -6  24   5       11.91       15.31    149.24 o 
  -5  24   5      743.80     1155.68    225.78 o 
  -4  24   5        5.07      -45.92    145.42 o 
  -3  24   5     1818.53     1557.49    237.26 o 
  -2  24   5      384.71      516.61    176.03 o 
  -1  24   5      615.20      488.50    149.24 o 
   0  24   5       27.34       93.58     78.78 o 
   1  24   5     1558.35     1752.35    176.20 o 
   2  24   5      398.69      379.68     87.92 o 
   3  24   5      177.79       85.39     88.73 o 
   4  24   5      453.59      555.61    148.53 o 
   5  24   5      977.45      822.41    165.00 o 
   6  24   5        5.94     -121.41    121.41 o 
  -8  25   5        2.84      -11.48    179.86 o 
  -7  25   5     1187.54     1450.34    271.70 o 
  -6  25   5       34.47        0.00    149.24 o 
  -5  25   5        6.53     -145.42    145.42 o 
  -4  25   5       86.84      202.82    156.90 o 
  -3  25   5      396.22      558.71    179.86 o 
  -2  25   5       68.36     -130.11    137.76 o 
  -1  25   5      252.22      658.20    195.16 o 
   0  25   5        3.10        4.65     77.08 o 
   1  25   5      107.08      134.84     85.35 o 
   2  25   5      116.80      187.94    109.36 o 
   3  25   5      691.88      629.12    135.22 o 
   4  25   5      257.43      294.66    176.03 o 
   5  25   5      557.14      662.03    214.30 o 
   6  25   5      151.39       30.61    179.86 o 
  -7  26   5       40.02       19.13    172.20 o 
  -6  26   5      141.01      145.42    187.51 o 
  -5  26   5       46.57      -42.09    156.90 o 
  -4  26   5       30.70        0.00    153.07 o 
  -3  26   5      829.72      673.51    198.99 o 
  -2  26   5        8.05      -95.67    133.94 o 
  -1  26   5        1.18     -126.28    126.28 o 
   0  26   5        6.98      198.14    126.28 o 
   1  26   5      170.87      181.22     89.40 o 
   2  26   5      190.46      156.33    108.97 o 
   3  26   5      382.83      528.09    198.99 o 
   4  26   5      131.61       72.71    172.20 o 
   5  26   5      235.37      474.52    210.47 o 
  -6  27   5       42.98       -3.83    172.20 o 
  -5  27   5        3.81      363.54    202.82 o 
  -4  27   5      118.21      133.94    179.86 o 
  -3  27   5      410.98      539.57    202.82 o 
  -2  27   5      395.74      363.54    179.86 o 
  -1  27   5     2328.50     2628.98    329.10 o 
   0  27   5       12.31      -15.31    102.83 o 
   1  27   5      566.46      729.03    147.45 o 
   2  27   5      563.16      275.53    172.20 o 
  -4  28   5       16.51      130.11    179.86 o 
  -3  28   5       71.48     -160.72    160.72 o 
  -2  28   5        4.72      122.46    172.20 o 
  -1  28   5      140.83       91.84    168.38 o 
   0  28   5       80.44      -84.19    153.07 o 
   1  28   5      627.05      615.79    143.34 o 
  -2  29   5       13.21       34.44    168.38 o 
  -1  29   5      105.87       88.02    179.86 o 
   0  29   5       12.71     -145.42    145.42 o 
 -14   0   6       37.18       80.36    160.72 o 
 -12   0   6       58.58       32.53     97.41 o 
 -10   0   6      626.27      915.83     85.11 o 
  -8   0   6      473.08      445.80     53.58 o 
  -6   0   6     2058.64     1975.65     71.74 o 
  -4   0   6      238.66      251.17     33.12 o 
  -2   0   6    40906.63    41097.60    603.65 o 
   0   0   6    24063.16    24323.64    566.89 o 
   2   0   6    22773.91    22505.17    780.66 o 
   4   0   6    18026.76    19392.05    395.68 o 
   6   0   6      129.91      131.91     43.41 o 
   8   0   6     5835.30     5576.63    260.22 o 
  10   0   6       17.20       18.28     83.67 o 
  12   0   6       97.21       41.90    103.81 o 
 -14   1   6      120.73      268.88    128.00 o 
 -13   1   6       49.13     -102.72    102.72 o 
 -12   1   6       48.09       90.26     69.27 o 
 -11   1   6       81.83       80.04     43.00 o 
 -10   1   6      501.61      532.80     50.09 o 
  -9   1   6       65.92      128.37     42.73 o 
  -8   1   6     4528.72     4403.86    109.99 o 
  -7   1   6      665.22      555.57     35.10 o 
  -6   1   6      658.42      642.54     31.16 o 
  -5   1   6    15619.03    15337.91    263.86 o 
  -4   1   6      103.70      113.08     20.99 o 
  -3   1   6     1899.06     1974.83     52.21 o 
  -2   1   6     7993.94     8492.74     99.03 o 
  -1   1   6     1772.07     1915.70     38.96 o 
   0   1   6    40593.85    40899.16    578.49 o 
   1   1   6       58.90       78.02     43.85 o 
   2   1   6     4024.70     3910.41    105.40 o 
   3   1   6     3672.67     4141.76    298.49 o 
   4   1   6     2503.44     2697.01     77.74 o 
   5   1   6       79.69       55.49     24.23 o 
   6   1   6     4035.25     4281.40     96.30 o 
   7   1   6     1288.86     1315.25     64.00 o 
   8   1   6     1936.48     1910.78    101.89 o 
   9   1   6       32.81       60.02     56.88 o 
  10   1   6        5.70      -26.64     57.03 o 
  11   1   6      197.16      327.41     77.02 o 
  12   1   6      581.90      573.52     91.28 o 
 -14   2   6      183.61      152.24    124.12 o 
 -13   2   6       23.26       17.22    113.65 o 
 -12   2   6     1090.52     1089.77    106.28 o 
 -11   2   6       79.11      -49.18     49.18 o 
 -10   2   6     3174.84     2742.27     99.64 o 
  -9   2   6     2492.89     2303.73     74.48 o 
  -8   2   6      487.89      485.99     37.43 o 
  -7   2   6      109.11       63.50     23.92 o 
  -6   2   6     2625.80     2281.71     62.16 o 
  -5   2   6     1081.87      997.49     53.41 o 
  -4   2   6     3977.98     3946.04     76.97 o 
  -3   2   6      365.77      368.45     31.53 o 
  -2   2   6      372.49      437.72     18.07 o 
  -1   2   6    26080.11    26130.04    304.17 o 
   0   2   6    11678.25    11554.34    160.46 o 
   1   2   6       87.57       78.48     28.04 o 
   2   2   6    52189.46    53276.34    874.36 o 
   3   2   6      224.17      198.98     25.64 o 
   4   2   6     1348.96     1341.94     43.64 o 
   5   2   6     1029.76      983.07     56.60 o 
   6   2   6       46.27       27.97     29.01 o 
   7   2   6       38.49       41.23     34.37 o 
   8   2   6     7297.28     7492.83    194.72 o 
   9   2   6       84.72      108.25     49.52 o 
  10   2   6      466.71      494.07     75.18 o 
  11   2   6       13.43      -34.20     65.44 o 
  12   2   6       67.74       17.72     75.37 o 
 -14   3   6      288.53      341.04    214.30 o 
 -13   3   6      177.24      113.17    120.21 o 
 -12   3   6       67.53       63.08     82.76 o 
 -11   3   6       27.29        2.63     55.30 o 
 -10   3   6     3335.70     3428.42    127.78 o 
  -9   3   6       12.36       18.54     29.08 o 
  -8   3   6     2264.49     2084.43     78.71 o 
  -7   3   6      854.96      817.32     59.23 o 
  -6   3   6     1017.48      927.05     56.32 o 
  -5   3   6     2558.77     2762.19     82.34 o 
  -4   3   6       30.78       35.15     20.60 o 
  -3   3   6     2297.80     2166.31     65.45 o 
  -2   3   6     7125.94     6999.71     96.10 o 
  -1   3   6     3193.29     3347.91     51.88 o 
   0   3   6       84.47       42.15     13.19 o 
   1   3   6     1107.25     1103.76     30.20 o 
   2   3   6     1028.33     1112.60     55.18 o 
   3   3   6     1530.02     1756.66     52.81 o 
   4   3   6       37.25       62.98     19.98 o 
   5   3   6      492.71      517.96     35.89 o 
   6   3   6       63.70       53.52     28.51 o 
   7   3   6        5.74      -16.34     39.89 o 
   8   3   6     2502.49     2515.65    169.20 o 
   9   3   6        6.58       69.66     48.71 o 
  10   3   6        2.64        9.11     57.72 o 
  11   3   6        6.97      -15.74     67.73 o 
  12   3   6      546.61      598.59     94.56 o 
 -14   4   6      195.87        9.57    121.77 o 
 -13   4   6        0.30      294.66    176.03 o 
 -12   4   6     2220.45     3023.59    285.09 o 
 -11   4   6       62.35      -27.65     54.40 o 
 -10   4   6     2436.78     2346.87    114.66 o 
  -9   4   6      866.91      908.53     59.61 o 
  -8   4   6      146.65       86.28     36.50 o 
  -7   4   6     6146.15     6044.08    144.47 o 
  -6   4   6     6175.94     5836.14    134.94 o 
  -5   4   6      401.12      367.87     38.96 o 
  -4   4   6     4931.40     4522.74     86.77 o 
  -3   4   6    12059.06    12403.62    162.23 o 
  -2   4   6      971.13      946.96     52.05 o 
  -1   4   6    11930.97    12095.92    175.86 o 
   0   4   6       20.00       16.12     11.83 o 
   1   4   6      468.15      522.16     20.57 o 
   2   4   6    24339.82    25273.35    316.16 o 
   3   4   6        5.71       -4.53     12.16 o 
   4   4   6     1717.67     1750.56     48.03 o 
   5   4   6      155.09      177.86     27.83 o 
   6   4   6      666.10      617.51     65.03 o 
   7   4   6      116.52      129.79     35.52 o 
   8   4   6     4728.90     4990.39    143.21 o 
   9   4   6      130.22       74.39     48.58 o 
  10   4   6     2027.86     1796.73    102.31 o 
  11   4   6       34.97       32.16     70.40 o 
  12   4   6       87.59       95.57     78.21 o 
 -14   5   6      377.20      103.32    191.34 o 
 -13   5   6      357.63      596.97    214.30 o 
 -12   5   6      440.59      468.79     91.14 o 
 -11   5   6      417.68      363.83     70.70 o 
 -10   5   6      537.71      480.79     66.74 o 
  -9   5   6      788.32      866.00     73.59 o 
  -8   5   6      834.08      866.91     81.30 o 
  -7   5   6     7816.93     8010.79    174.55 o 
  -6   5   6     5945.62     5696.51    133.19 o 
  -5   5   6     2136.50     1943.61     72.12 o 
  -4   5   6     7211.73     7493.77    125.12 o 
  -3   5   6       48.62      118.21     17.66 o 
  -2   5   6      992.93      993.03     43.85 o 
  -1   5   6     4599.40     4435.56     68.41 o 
   0   5   6     2893.51     2427.89     43.12 o 
   1   5   6     3889.98     3997.21     54.16 o 
   2   5   6      158.73      171.60     17.81 o 
   3   5   6      520.06      390.31     22.15 o 
   4   5   6     2078.26     2080.67     55.43 o 
   5   5   6      735.34      727.65     40.57 o 
   6   5   6     3481.58     3610.45     86.50 o 
   7   5   6     1039.37     1070.61     60.88 o 
   8   5   6     1559.54     1356.36     80.59 o 
   9   5   6       23.29      -40.87     47.50 o 
  10   5   6      207.14      165.57     60.89 o 
  11   5   6      632.09      478.11     97.64 o 
  12   5   6      914.52      922.22    160.54 o 
 -14   6   6       41.06      -68.88    160.72 o 
 -13   6   6      252.31      401.81    198.99 o 
 -12   6   6     1750.60     1386.52    144.42 o 
 -11   6   6     1320.95     1179.14     94.82 o 
 -10   6   6     1064.73     1165.91    100.16 o 
  -9   6   6      364.37      421.03     49.64 o 
  -8   6   6       44.55       63.86     39.22 o 
  -7   6   6     3779.48     3793.90    113.29 o 
  -6   6   6     8899.73     9313.34    160.22 o 
  -5   6   6     5179.00     5235.60    120.61 o 
  -4   6   6    19567.62    20477.30    286.11 o 
  -3   6   6       23.30      -11.63     18.86 o 
  -2   6   6       22.14       13.98     16.18 o 
  -1   6   6     1864.77     1873.04     47.91 o 
   0   6   6      869.92      936.15     31.32 o 
   1   6   6       57.16       54.33     11.79 o 
   2   6   6    32999.09    32999.47    418.50 o 
   3   6   6       28.22       49.11     17.65 o 
   4   6   6      851.29      920.21     39.24 o 
   5   6   6     4769.56     5220.85    108.41 o 
   6   6   6       81.90      130.66     35.61 o 
   7   6   6     5196.79     4900.25    117.35 o 
   8   6   6      398.83      378.31     61.86 o 
   9   6   6      785.70      610.09     76.78 o 
  10   6   6        4.48        5.51     60.56 o 
  11   6   6        4.92      -41.27    112.94 o 
  12   6   6      120.15      198.47     93.19 o 
 -14   7   6      283.46      260.22    202.82 o 
 -13   7   6     1534.07     1492.44    279.35 o 
 -12   7   6      179.03      179.10    124.37 o 
 -11   7   6      188.68      181.26     65.90 o 
 -10   7   6      699.88      649.88     74.99 o 
  -9   7   6      263.37      170.15     56.32 o 
  -8   7   6       19.40       56.56     30.54 o 
  -7   7   6     2770.59     2938.85     80.52 o 
  -6   7   6     8164.25     7814.04    142.76 o 
  -5   7   6      662.19      749.03     41.21 o 
  -4   7   6     1001.51      975.72     44.11 o 
  -3   7   6     1271.46     1265.32     45.84 o 
  -2   7   6      325.45      201.57     24.00 o 
  -1   7   6     4803.65     4816.43     82.74 o 
   0   7   6     8430.65     7976.99    104.60 o 
   1   7   6     3222.86     3146.41     50.97 o 
   2   7   6     3893.81     3764.30     71.66 o 
   3   7   6       11.31       33.19     27.00 o 
   4   7   6      740.27      702.46     38.74 o 
   5   7   6      276.65      315.24     33.76 o 
   6   7   6    23157.95    23273.81    355.34 o 
   7   7   6      451.54      467.45     53.67 o 
   8   7   6     1606.26     1814.42    101.05 o 
   9   7   6      258.51      258.97     64.89 o 
  10   7   6       21.68      -51.21     58.48 o 
  11   7   6       87.89       77.12     77.98 o 
  12   7   6      640.68      568.00    108.10 o 
 -14   8   6      111.49      114.80    187.51 o 
 -13   8   6       14.75       26.79    164.55 o 
 -12   8   6      816.69      906.25    151.16 o 
 -11   8   6      923.28      882.11    101.85 o 
 -10   8   6      601.19      517.09     70.69 o 
  -9   8   6      701.97      822.39     79.08 o 
  -8   8   6      577.66      628.38     55.29 o 
  -7   8   6       95.79       72.25     27.79 o 
  -6   8   6     4708.21     4247.49    152.57 o 
  -5   8   6     8985.64     8760.66    178.47 o 
  -4   8   6     8931.93     8398.06    152.24 o 
  -3   8   6      444.18      378.90     31.31 o 
  -2   8   6      715.93      692.99     38.63 o 
  -1   8   6      453.91      531.70     32.70 o 
   0   8   6     3381.28     3277.91     86.72 o 
   1   8   6     1819.73     1781.83     40.25 o 
   2   8   6    39490.83    40116.88    475.32 o 
   3   8   6     4994.77     4971.54     91.91 o 
   4   8   6     1941.29     2040.42     60.56 o 
   5   8   6     2335.45     2270.98     68.21 o 
   6   8   6       50.09       43.07     31.68 o 
   7   8   6        6.47      -42.40     43.67 o 
   8   8   6      329.92      395.51     64.53 o 
   9   8   6       66.89       33.60     57.39 o 
  10   8   6        9.08      -57.32     59.08 o 
  11   8   6       55.22      103.99     83.72 o 
  12   8   6      108.91      196.39     92.23 o 
 -14   9   6      144.16       68.88    195.16 o 
 -13   9   6      463.88      382.68    195.16 o 
 -12   9   6       22.03       33.47     89.79 o 
 -11   9   6      907.31      938.57    114.79 o 
 -10   9   6      389.85      301.09     64.72 o 
  -9   9   6     3018.87     3571.63    172.15 o 
  -8   9   6     1308.30     1252.73     80.20 o 
  -7   9   6      677.21      772.41     48.64 o 
  -6   9   6       82.04      117.22     30.72 o 
  -5   9   6      584.11      768.93     55.44 o 
  -4   9   6       69.08       88.94     33.33 o 
  -3   9   6     6298.59     6267.11    113.10 o 
  -2   9   6      155.70       78.32     22.14 o 
  -1   9   6      368.27      394.73     27.58 o 
   0   9   6      426.84      269.88     23.97 o 
   1   9   6       46.36       30.76     19.10 o 
   2   9   6     3442.95     3567.08     66.14 o 
   3   9   6     4196.59     4237.36     86.34 o 
   4   9   6     1804.36     1829.63     68.94 o 
   5   9   6      432.88      356.95     44.80 o 
   6   9   6     3724.93     3875.84    103.52 o 
   7   9   6       64.56       39.93     49.59 o 
   8   9   6      483.48      481.66     68.05 o 
   9   9   6      149.74      199.03     64.45 o 
  10   9   6      283.58      180.45     70.29 o 
  11   9   6      846.24      951.04    118.24 o 
 -14  10   6      359.12      340.58    214.30 o 
 -13  10   6       12.38       22.96    160.72 o 
 -12  10   6     1554.40     1606.52    162.73 o 
 -11  10   6      216.49      168.92     91.32 o 
 -10  10   6       23.08       16.59     70.24 o 
  -9  10   6       66.91       90.81     66.92 o 
  -8  10   6      615.23      668.24     67.57 o 
  -7  10   6       85.78       21.93     31.81 o 
  -6  10   6     4786.09     4841.68    122.65 o 
  -5  10   6     5516.02     5708.40    138.56 o 
  -4  10   6       25.83       54.59     32.43 o 
  -3  10   6       40.63       45.86     23.47 o 
  -2  10   6     1323.75     1471.53     69.61 o 
  -1  10   6     9126.88     9324.25    146.12 o 
   0  10   6     5493.05     5166.36     94.11 o 
   1  10   6     8676.05     8564.99    134.55 o 
   2  10   6       58.24       22.32     21.51 o 
   3  10   6      853.09      860.31     43.85 o 
   4  10   6     2167.85     2061.32     66.61 o 
   5  10   6     8122.76     8112.60    144.82 o 
   6  10   6     2449.81     2304.23     85.80 o 
   7  10   6       48.17       81.46     50.04 o 
   8  10   6     2039.84     1991.50    112.68 o 
   9  10   6      330.50      385.82     88.93 o 
  10  10   6      646.17      599.33     86.07 o 
  11  10   6      153.37      187.47     88.58 o 
 -13  11   6      143.19       11.48    168.38 o 
 -12  11   6      221.74      186.85     96.98 o 
 -11  11   6       38.25       99.98    160.72 o 
 -10  11   6      618.66      647.76    129.13 o 
  -9  11   6      154.49      122.13     90.12 o 
  -8  11   6     3102.58     3290.87    142.34 o 
  -7  11   6     1433.53     1549.17     69.95 o 
  -6  11   6        7.19       13.39     39.40 o 
  -5  11   6       89.70       78.70     39.82 o 
  -4  11   6        5.19       23.47     31.23 o 
  -3  11   6     2780.46     2720.02    104.40 o 
  -2  11   6     4307.30     4221.28     89.35 o 
  -1  11   6    11358.31    11584.75    165.58 o 
   0  11   6      150.68      149.29     24.39 o 
   1  11   6        8.13       24.00     18.34 o 
   2  11   6     2424.89     2358.17     62.76 o 
   3  11   6      135.02       75.08     28.93 o 
   4  11   6     1086.00     1075.32     53.69 o 
   5  11   6      149.95      177.34     37.11 o 
   6  11   6     1113.81     1114.14     70.53 o 
   7  11   6     2163.80     1978.03    107.53 o 
   8  11   6       12.87        5.38     54.44 o 
   9  11   6      670.20      762.41     99.42 o 
  10  11   6      154.47      160.60     71.73 o 
  11  11   6       48.74       88.74     85.86 o 
 -13  12   6       85.51      110.98    187.51 o 
 -12  12   6      340.46      309.01    111.77 o 
 -11  12   6      146.79      232.43     97.69 o 
 -10  12   6      512.16      616.11    183.68 o 
  -9  12   6       17.99        7.11     86.10 o 
  -8  12   6      851.52      788.81     82.11 o 
  -7  12   6      364.72      314.09     56.42 o 
  -6  12   6     3203.89     3116.01    114.41 o 
  -5  12   6     1290.59     1283.21     75.89 o 
  -4  12   6       37.86        3.27     32.56 o 
  -3  12   6     1066.84      927.11     52.85 o 
  -2  12   6      857.52      865.15     47.05 o 
  -1  12   6      254.27      250.15     33.37 o 
   0  12   6       42.94        0.34     20.48 o 
   1  12   6    10966.11    10997.56    160.45 o 
   2  12   6     9361.54     8964.60    178.90 o 
   3  12   6      205.33      208.50     37.56 o 
   4  12   6      854.30      762.87     49.66 o 
   5  12   6      136.29      104.30     42.35 o 
   6  12   6     2649.47     2769.41    141.86 o 
   7  12   6     1299.72     1277.39    117.10 o 
   8  12   6     1264.79     1259.68     99.64 o 
   9  12   6      590.67      679.80     88.19 o 
  10  12   6      381.48      259.61    108.26 o 
  11  12   6      177.07       70.23    132.27 o 
 -13  13   6      305.00      206.65    198.99 o 
 -12  13   6       28.74      116.98    101.22 o 
 -11  13   6        1.84      -95.67    149.24 o 
 -10  13   6      140.84      225.78    164.55 o 
  -9  13   6      341.28      546.68    260.22 o 
  -8  13   6      721.64      693.22     93.98 o 
  -7  13   6     6914.79     7010.20    178.82 o 
  -6  13   6     1754.25     1816.06     93.58 o 
  -5  13   6        3.33      -27.80     35.76 o 
  -4  13   6       13.41      -18.94     33.20 o 
  -3  13   6     2007.68     1823.87     80.72 o 
  -2  13   6      165.35      129.19     35.76 o 
  -1  13   6     1125.61     1099.03     52.23 o 
   0  13   6    10186.26    10289.75    167.18 o 
   1  13   6      864.54      808.10     55.46 o 
   2  13   6     2983.76     3099.42     76.57 o 
   3  13   6     2574.87     2583.58     92.14 o 
   4  13   6      288.37      207.61     42.30 o 
   5  13   6     2832.19     2747.46    103.45 o 
   6  13   6     4522.43     4379.68    132.27 o 
   7  13   6      364.32      348.76     67.24 o 
   8  13   6     1229.60     1391.81    105.17 o 
   9  13   6       67.99      179.11     69.18 o 
  10  13   6       82.12      118.36     76.21 o 
  11  13   6       19.07      -97.08     97.08 o 
 -13  14   6       28.84      332.93    225.78 o 
 -12  14   6      138.22       74.35    101.03 o 
 -11  14   6      283.13      443.90    195.16 o 
 -10  14   6     1073.90     1071.49    229.61 o 
  -9  14   6     1199.59      956.69    210.47 o 
  -8  14   6        6.33      127.65     89.89 o 
  -7  14   6       39.62      124.25     55.45 o 
  -6  14   6     1645.13     1686.95     83.96 o 
  -5  14   6     1888.47     1953.38    102.71 o 
  -4  14   6    10828.68    10902.08    203.36 o 
  -3  14   6     7778.03     8219.79    177.99 o 
  -2  14   6     9722.11     9360.13    175.62 o 
  -1  14   6     3361.98     3118.86     92.82 o 
   0  14   6     6433.98     6498.28    125.29 o 
   1  14   6     5353.59     5213.66    101.68 o 
   2  14   6     7103.40     7199.89    221.60 o 
   3  14   6        5.46      -29.78     38.88 o 
   4  14   6     2012.99     1801.82     95.53 o 
   5  14   6     1994.68     1958.58     92.63 o 
   6  14   6       16.94       62.49     54.26 o 
   7  14   6      210.92      293.68     68.48 o 
   8  14   6     1026.37     1013.82     94.92 o 
   9  14   6     1593.17     1436.09    114.66 o 
  10  14   6       92.68      145.42     75.56 o 
 -12  15   6      166.53      166.20    107.20 o 
 -11  15   6      204.58      191.34    183.68 o 
 -10  15   6       58.45       38.27    149.24 o 
  -9  15   6       68.59       57.40    145.42 o 
  -8  15   6      981.42      765.35    191.34 o 
  -7  15   6     5749.68     6408.66    194.34 o 
  -6  15   6     1119.06     1136.97     82.11 o 
  -5  15   6      328.32      346.20     52.27 o 
  -4  15   6      106.11      122.04     44.06 o 
  -3  15   6     2538.43     2817.02    118.19 o 
  -2  15   6      901.39      985.10     66.69 o 
  -1  15   6     2953.85     2869.44    120.84 o 
   0  15   6     7862.80     7881.47    135.59 o 
   1  15   6     3454.78     3462.97    107.91 o 
   2  15   6     2599.78     2561.06    216.80 o 
   3  15   6     1168.63     1145.53     79.86 o 
   4  15   6     4323.29     4434.02    142.37 o 
   5  15   6        8.35       22.19     46.52 o 
   6  15   6      173.20       74.36     57.92 o 
   7  15   6      163.73      238.79     66.86 o 
   8  15   6     2124.33     1920.75    124.99 o 
   9  15   6        4.90      -64.65     66.35 o 
  10  15   6      336.84      193.10     81.34 o 
 -12  16   6      370.22      487.52    156.90 o 
 -11  16   6      452.36      589.32    225.78 o 
 -10  16   6      116.20      -30.61    153.07 o 
  -9  16   6     1406.46     1316.41    252.57 o 
  -8  16   6      672.07      728.54    229.61 o 
  -7  16   6      178.63       15.87     80.14 o 
  -6  16   6     1316.03     1380.47     90.87 o 
  -5  16   6      163.88      132.38     55.26 o 
  -4  16   6      197.41      216.79     58.97 o 
  -3  16   6     3876.21     3894.57    137.89 o 
  -2  16   6      899.33     1039.71     85.06 o 
  -1  16   6      633.57      721.80     68.78 o 
   0  16   6     3940.29     3909.93    143.02 o 
   1  16   6     3492.58     3745.61    127.54 o 
   2  16   6      958.60      829.34     72.36 o 
   3  16   6     1616.63     1618.56    107.51 o 
   4  16   6      579.10      465.31     67.99 o 
   5  16   6      812.88      956.50     82.64 o 
   6  16   6      188.98      118.13     61.99 o 
   7  16   6      163.45      150.79     68.50 o 
   8  16   6      110.41      177.71     74.54 o 
   9  16   6      433.62      380.47    104.86 o 
  10  16   6      542.00      590.99    100.51 o 
 -12  17   6       28.81      -38.89    287.01 o 
 -11  17   6      337.04      149.24    187.51 o 
 -10  17   6       67.67      209.67    122.56 o 
  -9  17   6      343.06      459.01    129.55 o 
  -8  17   6      671.82      729.24    132.51 o 
  -7  17   6     1384.48     1157.66    147.01 o 
  -6  17   6      844.91      828.84    103.21 o 
  -5  17   6      580.33      680.04     81.57 o 
  -4  17   6     1428.77     1549.01    119.65 o 
  -3  17   6     3624.27     3574.29    214.65 o 
  -2  17   6        5.72      -37.04     58.90 o 
  -1  17   6     1962.80     1792.87    102.41 o 
   0  17   6      295.36      265.40     52.80 o 
   1  17   6     2499.90     2635.35    119.99 o 
   2  17   6       49.74       42.26     51.01 o 
   3  17   6        6.69      -45.96     56.16 o 
   4  17   6       35.22      105.14     62.97 o 
   5  17   6       87.87      -23.68     50.02 o 
   6  17   6       14.43        8.08     60.60 o 
   7  17   6     1167.39     1201.14    105.28 o 
   8  17   6      454.96      379.71     82.62 o 
   9  17   6      254.43      291.56     83.89 o 
 -11  18   6      562.81      912.78    174.14 o 
 -10  18   6      321.70      278.31    128.34 o 
  -9  18   6      240.47      440.92    134.00 o 
  -8  18   6     2088.53     1920.49    187.35 o 
  -7  18   6        0.04       49.80     88.22 o 
  -6  18   6      342.73      388.57     94.22 o 
  -5  18   6     2981.06     3059.48    169.12 o 
  -4  18   6       13.40      -64.79     64.79 o 
  -3  18   6        2.88       43.56     73.62 o 
  -2  18   6     3930.57     3909.87    143.01 o 
  -1  18   6     1116.94     1165.43     98.32 o 
   0  18   6       60.79       62.95     55.33 o 
   1  18   6    11039.56    10965.39    257.66 o 
   2  18   6     2718.73     2823.71    127.98 o 
   3  18   6      472.41      454.05     81.01 o 
   4  18   6       74.46      163.86     61.31 o 
   5  18   6      362.55      426.71     87.76 o 
   6  18   6     2413.32     2511.80    139.39 o 
   7  18   6      437.14      256.61     98.81 o 
   8  18   6       16.45       22.81     71.87 o 
   9  18   6      328.31      224.46     86.34 o 
 -11  19   6        5.69       -9.57    127.18 o 
 -10  19   6      711.55     1018.29    167.70 o 
  -9  19   6      110.32       57.06    103.88 o 
  -8  19   6      235.80      216.19    110.33 o 
  -7  19   6     3177.52     3060.19    516.61 o 
  -6  19   6      200.58       84.24     93.76 o 
  -5  19   6      350.91      333.43    103.94 o 
  -4  19   6      769.54      834.64    110.85 o 
  -3  19   6      635.08      514.21     75.56 o 
  -2  19   6       36.09      131.95     61.95 o 
  -1  19   6      522.16      448.68     71.81 o 
   0  19   6       21.04        1.15     52.99 o 
   1  19   6     3747.12     3681.28    147.90 o 
   2  19   6     1893.82     1943.67    112.02 o 
   3  19   6     1575.45     1660.93    155.11 o 
   4  19   6      958.33      987.10    112.70 o 
   5  19   6      207.79      239.67     83.72 o 
   6  19   6      111.99       83.15     81.75 o 
   7  19   6      711.46      780.26    136.43 o 
   8  19   6       90.36        1.08     72.91 o 
   9  19   6        3.04      -69.32     69.32 o 
 -11  20   6      737.85      563.58    163.29 o 
 -10  20   6        3.25      -49.05    118.69 o 
  -9  20   6      192.43      170.14    122.03 o 
  -8  20   6     1844.84     2197.46    508.96 o 
  -7  20   6      478.96      460.91    191.34 o 
  -6  20   6      163.85       -2.78     91.84 o 
  -5  20   6     1397.44     1624.16    166.40 o 
  -4  20   6      666.10      879.46     98.32 o 
  -3  20   6     1415.16     1574.23    143.47 o 
  -2  20   6     4483.55     4614.14    167.36 o 
  -1  20   6      575.26      529.97     89.18 o 
   0  20   6      659.93      808.67     84.55 o 
   1  20   6       95.20      139.40     61.94 o 
   2  20   6       10.40        0.39     64.62 o 
   3  20   6        1.32      -43.36     64.24 o 
   4  20   6     1036.22     1205.70    117.42 o 
   5  20   6      685.26      961.27    167.59 o 
   6  20   6     1092.59     1151.85    110.05 o 
   7  20   6       81.14       52.08     75.38 o 
   8  20   6       15.75      -17.22     76.25 o 
 -10  21   6      114.09      184.63    290.83 o 
  -9  21   6      383.66      175.41    125.63 o 
  -8  21   6       92.36      121.77    118.58 o 
  -7  21   6      684.09      691.50    143.11 o 
  -6  21   6      209.10      241.09    145.42 o 
  -5  21   6       82.36       61.23    137.76 o 
  -4  21   6     2456.17     2336.37    156.00 o 
  -3  21   6      171.02      170.95     98.32 o 
  -2  21   6     1518.21     1582.20    130.15 o 
  -1  21   6     1607.39     1748.44    136.84 o 
   0  21   6       52.63       13.52     71.29 o 
   1  21   6       16.98      -56.03     56.03 o 
   2  21   6      561.63      567.43     80.28 o 
   3  21   6      956.80     1070.37    158.48 o 
   4  21   6     3233.67     3693.86    428.60 o 
   5  21   6        0.22      -98.07     98.07 o 
   6  21   6        0.42      -15.08     68.32 o 
   7  21   6       71.12       40.43     78.82 o 
   8  21   6      136.81      204.42     86.59 o 
 -10  22   6       34.54     -141.59    179.86 o 
  -9  22   6      123.85      174.12    127.18 o 
  -8  22   6      968.76     1314.04    430.51 o 
  -7  22   6       96.03      118.63    160.72 o 
  -6  22   6      335.01       84.19    137.76 o 
  -5  22   6      591.54      876.33    198.99 o 
  -4  22   6        6.42       11.24     96.57 o 
  -3  22   6      133.37      133.22     75.46 o 
  -2  22   6      842.55     1012.36    136.69 o 
  -1  22   6      427.93      380.77     91.38 o 
   0  22   6      795.50      712.76     88.32 o 
   1  22   6        6.05        6.78     62.16 o 
   2  22   6      808.69     1000.34     96.47 o 
   3  22   6        0.61       77.54     78.47 o 
   4  22   6     2779.49     2732.73    352.06 o 
   5  22   6       19.82       62.89    113.08 o 
   6  22   6      109.90       33.46     85.66 o 
   7  22   6       44.41       50.16     79.32 o 
  -9  23   6      157.97       76.94    126.40 o 
  -8  23   6       26.65       13.53    113.55 o 
  -7  23   6       87.85     -130.11    130.11 o 
  -6  23   6       17.56      -15.31    141.59 o 
  -5  23   6      295.03      378.85    168.38 o 
  -4  23   6     2959.79     3275.71    329.10 o 
  -3  23   6        1.94       -7.20     91.52 o 
  -2  23   6      338.11      398.48    113.55 o 
  -1  23   6      328.57      361.02     97.05 o 
   0  23   6       23.09      -63.31     63.31 o 
   1  23   6      403.91      545.53     94.51 o 
   2  23   6      671.16      640.39     90.73 o 
   3  23   6       13.56       46.88     80.55 o 
   4  23   6     1996.77     2423.00    210.59 o 
   5  23   6      525.03      480.46    144.29 o 
   6  23   6        0.33        8.15     89.08 o 
   7  23   6      190.11      101.78     99.94 o 
  -8  24   6       32.71       15.31    179.86 o 
  -7  24   6      279.84      153.07    160.72 o 
  -6  24   6        2.68      -45.92    133.94 o 
  -5  24   6      280.70      160.72    168.38 o 
  -4  24   6      558.22      363.54    172.20 o 
  -3  24   6       33.33      363.54    172.20 o 
  -2  24   6     3130.02     3238.60    231.25 o 
  -1  24   6        8.00      -12.34     89.17 o 
   0  24   6       14.98        0.44     74.49 o 
   1  24   6     2335.02     2295.83    140.55 o 
   2  24   6      372.89      489.63    119.92 o 
   3  24   6      157.10      -66.77    112.14 o 
   4  24   6     1126.91     1072.27    206.65 o 
   5  24   6        1.30      -64.24    115.37 o 
   6  24   6      645.41      556.30    131.12 o 
  -7  25   6       30.18       -3.83    168.38 o 
  -6  25   6       37.41      149.24    187.51 o 
  -5  25   6       66.86       95.67    160.72 o 
  -4  25   6       15.14     -118.63    145.42 o 
  -3  25   6      120.64     -137.76    137.76 o 
  -2  25   6       14.98      -99.50    133.94 o 
  -1  25   6        1.07       53.68    102.72 o 
   0  25   6       32.34        3.19     82.35 o 
   1  25   6      516.04      424.38     98.62 o 
   2  25   6      426.58      356.09    104.44 o 
   3  25   6      130.64     -116.61    116.61 o 
   4  25   6       16.84      -55.94    123.00 o 
   5  25   6       15.42      -52.66    132.40 o 
  -7  26   6      133.20      187.51    191.34 o 
  -6  26   6        2.12       26.79    164.55 o 
  -5  26   6      203.52      332.93    198.99 o 
  -4  26   6        1.11      149.24    176.03 o 
  -3  26   6       49.73       -7.65    156.90 o 
  -2  26   6      695.61      650.55    195.16 o 
  -1  26   6       90.92      248.74    153.07 o 
   0  26   6       22.20     -111.51    112.89 o 
   1  26   6      100.84       58.84    136.76 o 
   2  26   6        3.54      -15.31    153.07 o 
   4  26   6      734.60      952.86    229.61 o 
  -5  27   6        7.40      206.65    183.68 o 
  -4  27   6      849.36      880.15    233.43 o 
  -3  27   6      337.90      390.33    195.16 o 
  -2  27   6      358.09      252.57    179.86 o 
  -1  27   6       48.42     -137.76    153.07 o 
   0  27   6      268.46      191.34    176.03 o 
   1  27   6       79.68       60.92    117.68 o 
   2  27   6        6.86     -137.76    145.42 o 
   3  27   6       72.50      260.22    179.86 o 
  -4  28   6       46.49     -145.42    145.42 o 
  -3  28   6       99.56       22.96    164.55 o 
  -2  28   6      959.36     1438.86    267.87 o 
  -1  28   6       45.66      -72.71    145.42 o 
   0  28   6      371.31       95.67    160.72 o 
   1  28   6      106.24      137.76    172.20 o 
 -13   0   7      228.13      290.83    176.03 o 
 -11   0   7      177.64      120.60     89.17 o 
  -9   0   7      105.03       92.18     46.95 o 
  -7   0   7    12758.55    12607.00    251.19 o 
  -5   0   7     3054.04     2834.79    129.25 o 
  -3   0   7    26470.64    27343.74    496.63 o 
  -1   0   7    18573.33    18330.10    310.88 o 
   1   0   7     2272.98     2089.41    141.59 o 
   3   0   7     3283.05     3092.02    202.82 o 
   5   0   7     8236.02     8546.67    206.21 o 
   7   0   7       69.49       85.80     49.95 o 
   9   0   7        4.70      101.68     82.66 o 
  11   0   7      766.89      640.23    153.07 o 
 -14   1   7       28.76      -63.97    108.97 o 
 -13   1   7       12.90      -97.30     97.30 o 
 -12   1   7      226.70      339.05    137.76 o 
 -11   1   7      563.17      445.37     74.91 o 
 -10   1   7      375.79      468.82     49.75 o 
  -9   1   7       12.37       53.43     28.57 o 
  -8   1   7      898.01      884.05     63.27 o 
  -7   1   7     7407.21     7089.24    114.44 o 
  -6   1   7      341.70      325.13     40.79 o 
  -5   1   7      338.60      268.92     27.89 o 
  -4   1   7      764.35      745.99     27.70 o 
  -3   1   7      438.95      442.78     25.18 o 
  -2   1   7     1520.40     1513.58     32.81 o 
  -1   1   7     1452.94     1483.95     35.89 o 
   0   1   7      352.31      278.23     24.40 o 
   1   1   7    20867.42    20990.08    512.77 o 
   2   1   7      401.70      366.95     80.36 o 
   3   1   7     7594.84     7679.47    282.12 o 
   4   1   7      844.99      941.30     57.62 o 
   5   1   7      776.43      722.73     38.49 o 
   6   1   7      457.74      455.77     38.58 o 
   7   1   7      173.99      187.97     37.45 o 
   8   1   7      107.74       11.87     49.38 o 
   9   1   7      513.75      591.78     90.98 o 
  10   1   7       14.87        1.85     61.31 o 
  11   1   7      133.33      -66.28     66.28 o 
  12   1   7       81.59      -11.43     74.05 o 
 -14   2   7       13.29      -88.28    115.51 o 
 -13   2   7      222.25      325.11    127.09 o 
 -12   2   7      149.50       15.56    102.72 o 
 -11   2   7        1.61      -18.01     44.13 o 
 -10   2   7      297.31      320.09     45.23 o 
  -9   2   7     5231.74     5446.67    111.53 o 
  -8   2   7       88.15       46.48     26.21 o 
  -7   2   7     2193.29     2073.98     87.69 o 
  -6   2   7    18139.12    18901.60    324.41 o 
  -5   2   7      311.59      404.42     32.88 o 
  -4   2   7     3427.82     3366.80     71.16 o 
  -3   2   7     2859.42     2633.35     52.74 o 
  -2   2   7     1256.58     1237.59     29.96 o 
  -1   2   7    34216.48    33852.37    422.01 o 
   0   2   7     1973.28     2159.41     46.19 o 
   1   2   7     1415.66     1448.99     90.62 o 
   2   2   7    10439.66    10739.36    228.60 o 
   3   2   7     1438.88     1555.08     68.62 o 
   4   2   7     5836.20     6001.81    103.98 o 
   5   2   7     5785.52     5872.12    111.48 o 
   6   2   7      707.02      784.66     70.76 o 
   7   2   7      710.92      601.69     47.63 o 
   8   2   7     1118.17     1062.57     97.11 o 
   9   2   7       23.04        7.30     54.11 o 
  10   2   7      337.88      367.69     73.56 o 
  11   2   7     1734.58     1935.61    127.90 o 
  12   2   7       15.93      -59.99     73.39 o 
 -14   3   7        2.77       40.29    122.92 o 
 -13   3   7     1075.69     1093.74    264.05 o 
 -12   3   7      361.00      412.30    170.29 o 
 -11   3   7       12.71      -48.08     48.08 o 
 -10   3   7     2102.85     1890.02    102.52 o 
  -9   3   7      206.83      196.29     43.26 o 
  -8   3   7       53.43      -14.45     32.09 o 
  -7   3   7     5802.65     6074.76    145.96 o 
  -6   3   7       57.91       58.53     42.21 o 
  -5   3   7     4531.83     4820.19     95.65 o 
  -4   3   7    11471.52    11755.72    175.14 o 
  -3   3   7      116.14      112.45     20.69 o 
  -2   3   7    15599.85    16207.00    198.96 o 
  -1   3   7     3327.14     3262.85     68.15 o 
   0   3   7       30.65       32.27     17.97 o 
   1   3   7     6024.81     6001.36    130.53 o 
   2   3   7       10.26       16.26     14.19 o 
   3   3   7     3054.67     2878.23     52.58 o 
   4   3   7     2911.51     3010.47     66.26 o 
   5   3   7     1217.19     1161.48     48.73 o 
   6   3   7      577.06      554.71     38.56 o 
   7   3   7     1515.00     1475.23     66.62 o 
   8   3   7       62.66       61.43     46.25 o 
   9   3   7       24.99       -3.01     52.88 o 
  10   3   7       27.61       52.12     68.62 o 
  11   3   7     1434.01     1423.07    116.32 o 
  12   3   7      113.12       38.12     77.52 o 
 -14   4   7       23.43      -29.63    120.21 o 
 -13   4   7       74.90       39.42    116.26 o 
 -12   4   7      122.81       76.54    149.24 o 
 -11   4   7        0.08      -33.04     50.10 o 
 -10   4   7       10.34       18.96     48.71 o 
  -9   4   7     2273.30     2568.14     92.90 o 
  -8   4   7       75.62       73.07     44.42 o 
  -7   4   7     2735.41     2566.83     94.27 o 
  -6   4   7     1421.02     1487.55     70.39 o 
  -5   4   7       17.96       29.20     24.85 o 
  -4   4   7       61.85       67.07     23.77 o 
  -3   4   7     5467.67     5325.55     93.98 o 
  -2   4   7     2517.59     2646.22     79.87 o 
  -1   4   7    13773.33    13708.91    170.02 o 
   0   4   7      905.27     1029.48     31.44 o 
   1   4   7      866.51      963.17     32.82 o 
   2   4   7        5.92        4.39     13.03 o 
   3   4   7     1551.77     1325.60     33.06 o 
   4   4   7     8115.41     8463.49    150.57 o 
   5   4   7    26095.35    26631.75    357.52 o 
   6   4   7       16.58      -15.13     29.45 o 
   7   4   7     5463.97     5569.24    115.62 o 
   8   4   7       21.63       18.02     44.72 o 
   9   4   7       11.83       -9.27     53.73 o 
  10   4   7      753.64      801.70    107.71 o 
  11   4   7     2790.15     3095.45    257.83 o 
  12   4   7        4.95       32.06     86.27 o 
 -14   5   7       14.29       -3.83    121.77 o 
 -13   5   7     1415.19     1385.29    271.70 o 
 -12   5   7        5.85      -84.19    141.59 o 
 -11   5   7       43.46      -55.23     55.23 o 
 -10   5   7       73.02       99.50     79.54 o 
  -9   5   7       18.15        0.59     36.39 o 
  -8   5   7     1275.99     1260.94     76.39 o 
  -7   5   7     6975.58     7041.62    162.31 o 
  -6   5   7      792.26      725.45     54.22 o 
  -5   5   7    15172.49    14815.25    237.95 o 
  -4   5   7     7903.89     7482.94    125.07 o 
  -3   5   7     7528.66     7438.60    114.64 o 
  -2   5   7      320.24      262.88     22.00 o 
  -1   5   7    10234.43     9993.76    130.90 o 
   0   5   7     6050.79     5810.50     87.94 o 
   1   5   7    13871.16    13596.74    168.28 o 
   2   5   7        0.99      -13.48     13.48 o 
   3   5   7      271.29      221.90     18.94 o 
   4   5   7      634.35      805.74     50.34 o 
   5   5   7       53.25       23.51     27.79 o 
   6   5   7     1366.24     1375.71     56.95 o 
   7   5   7     2999.22     3192.93     92.70 o 
   8   5   7       24.04        5.38     45.24 o 
   9   5   7      383.46      452.30     71.77 o 
  10   5   7      205.54      156.98     68.68 o 
  11   5   7      492.87      610.61    102.92 o 
  12   5   7        6.44       93.64     88.72 o 
 -14   6   7      299.01      283.18    198.99 o 
 -13   6   7       35.14      183.68    179.86 o 
 -12   6   7      624.51      715.60    210.47 o 
 -11   6   7        1.53        3.46     62.64 o 
 -10   6   7        2.28      -19.19     49.09 o 
  -9   6   7      648.26      662.84     65.74 o 
  -8   6   7     1064.47     1029.98     71.30 o 
  -7   6   7     5032.51     5085.92    134.66 o 
  -6   6   7      732.11      876.60     57.99 o 
  -5   6   7     1390.70     1411.05     59.44 o 
  -4   6   7     9215.25     9696.41    138.61 o 
  -3   6   7     6698.36     6830.25    109.67 o 
  -2   6   7      257.24      229.84     24.71 o 
  -1   6   7    39682.26    38961.06    455.91 o 
   0   6   7     2550.45     2566.38     47.60 o 
   1   6   7        2.33       -3.99     13.58 o 
   2   6   7     3360.58     3310.52     62.41 o 
   3   6   7      526.84      488.24     26.76 o 
   4   6   7     1601.32     1595.69     49.58 o 
   5   6   7    32861.07    33877.04    443.97 o 
   6   6   7     3446.68     3761.14     96.34 o 
   7   6   7     1077.61     1150.57     70.24 o 
   8   6   7     1676.73     1567.06    157.97 o 
   9   6   7        7.66      -31.22     61.15 o 
  10   6   7       96.60       43.72    102.44 o 
  11   6   7     1941.13     1829.67    141.27 o 
 -14   7   7      259.93      -45.92    168.38 o 
 -13   7   7     1313.64     1572.80    290.83 o 
 -12   7   7        1.89     -133.94    133.94 o 
 -11   7   7        1.70      -68.91     68.91 o 
 -10   7   7     1401.37     1356.56     93.36 o 
  -9   7   7      164.14       24.82     48.00 o 
  -8   7   7     1368.23     1382.93     80.59 o 
  -7   7   7     1798.99     1656.06    122.36 o 
  -6   7   7     1017.55     1114.91     65.11 o 
  -5   7   7    10096.57    10326.96    198.73 o 
  -4   7   7    13407.64    14332.88    212.96 o 
  -3   7   7     6697.29     6829.02    115.78 o 
  -2   7   7     2028.94     1919.68     63.82 o 
  -1   7   7     4511.82     4512.58     80.91 o 
   0   7   7      183.70      153.26     19.02 o 
   1   7   7      683.43      687.77     26.91 o 
   2   7   7      122.04      153.85     21.53 o 
   3   7   7     7871.99     7790.94    114.81 o 
   4   7   7     3779.22     3922.82    104.65 o 
   5   7   7      720.35      786.73     63.25 o 
   6   7   7     1920.80     1931.79     66.83 o 
   7   7   7      556.87      542.55     78.67 o 
   8   7   7        4.19      -11.50     46.93 o 
   9   7   7     1614.48     1401.86    114.85 o 
  10   7   7      267.68      285.36     82.24 o 
  11   7   7       59.84       35.26     79.77 o 
 -14   8   7       55.88      168.38    202.82 o 
 -12   8   7     1135.84     1118.64    138.75 o 
 -11   8   7       64.67      187.34     84.95 o 
 -10   8   7      106.80      173.01     64.44 o 
  -9   8   7     1298.36     1628.97    108.04 o 
  -8   8   7     1582.52     1586.79     86.31 o 
  -7   8   7     1424.35     1418.95     98.65 o 
  -6   8   7      172.85      105.26     24.23 o 
  -5   8   7      499.42      589.77     57.57 o 
  -4   8   7       27.15       41.71     29.97 o 
  -3   8   7    14500.71    14018.57    206.73 o 
  -2   8   7    13654.49    12813.22    405.23 o 
  -1   8   7    13241.64    12762.55    182.19 o 
   0   8   7      672.08      726.18     33.42 o 
   1   8   7     1931.58     1947.31     57.33 o 
   2   8   7      636.72      734.48     36.17 o 
   3   8   7      353.63      396.47     31.60 o 
   4   8   7      108.43       79.84     27.22 o 
   5   8   7     2159.94     1988.69     79.38 o 
   6   8   7     1258.35     1195.59     56.35 o 
   7   8   7        8.07      -25.06     44.97 o 
   8   8   7     1343.07     1335.53     91.05 o 
   9   8   7        2.41       36.41     66.84 o 
  10   8   7       83.87       75.57    163.03 o 
  11   8   7      738.67      856.62    207.32 o 
 -14   9   7      441.51      474.52    229.61 o 
 -13   9   7      410.92      803.62    233.43 o 
 -12   9   7      304.79      289.43    101.22 o 
 -11   9   7       68.86       15.12     78.22 o 
 -10   9   7     1022.52     1168.42    142.19 o 
  -9   9   7      235.79      140.58     59.13 o 
  -8   9   7     4083.38     4115.42    131.16 o 
  -7   9   7      597.78      537.64     63.71 o 
  -6   9   7     6370.55     6468.45    129.36 o 
  -5   9   7      722.43      661.90     53.19 o 
  -4   9   7      830.85      853.25     49.01 o 
  -3   9   7      535.40      543.87     45.97 o 
  -2   9   7     2427.59     2464.90     63.10 o 
  -1   9   7      518.09      442.09     39.35 o 
   0   9   7     7939.94     8104.10    156.88 o 
   1   9   7     1604.92     1687.80     44.62 o 
   2   9   7      110.59       91.53     22.39 o 
   3   9   7       36.30       20.36     24.56 o 
   4   9   7     1979.66     2274.20     67.86 o 
   5   9   7        0.36      -25.82     28.90 o 
   6   9   7      436.66      450.17     53.07 o 
   7   9   7        3.78       60.96     50.01 o 
   8   9   7      267.86      353.79     65.01 o 
   9   9   7        6.14      -54.62     54.62 o 
  10   9   7       17.68       97.68     77.82 o 
  11   9   7      411.66      527.94    103.81 o 
 -14  10   7       54.90       45.92    195.16 o 
 -13  10   7      116.81      149.24    179.86 o 
 -12  10   7      301.91      172.79    101.84 o 
 -11  10   7     1473.39     1432.05    146.95 o 
 -10  10   7       68.46      145.42    141.59 o 
  -9  10   7      119.55      130.49     72.09 o 
  -8  10   7     2076.69     2307.08    125.18 o 
  -7  10   7     1630.18     1689.83     93.27 o 
  -6  10   7      161.85      154.26     46.31 o 
  -5  10   7     3620.29     3644.61    107.78 o 
  -4  10   7      269.63      319.35     38.08 o 
  -3  10   7      792.55      748.06     39.49 o 
  -2  10   7     7304.15     7381.81    125.85 o 
  -1  10   7       24.20       35.07     22.53 o 
   0  10   7      302.14      457.96     48.43 o 
   1  10   7    19849.55    20590.50    261.35 o 
   2  10   7     4419.08     4701.55     75.70 o 
   3  10   7     1876.33     1898.06     57.87 o 
   4  10   7     6130.04     6228.21    118.16 o 
   5  10   7     9943.99    10296.05    172.43 o 
   6  10   7      575.75      555.13     63.13 o 
   7  10   7     5128.73     5148.52    211.55 o 
   8  10   7      217.70      156.75     60.16 o 
   9  10   7      659.24      593.42     79.64 o 
  10  10   7        8.33      -43.58     73.56 o 
  11  10   7      333.43      443.33    100.58 o 
 -13  11   7      154.86      256.39    187.51 o 
 -12  11   7      233.28      376.57    111.02 o 
 -11  11   7      540.57      442.92    109.73 o 
 -10  11   7       75.61      -19.13    133.94 o 
  -9  11   7       35.31       48.26     79.52 o 
  -8  11   7      171.93      165.03     54.17 o 
  -7  11   7       64.41       21.17     45.39 o 
  -6  11   7     3519.95     3447.76    113.96 o 
  -5  11   7     8118.29     8069.54    177.62 o 
  -4  11   7     4269.55     4547.14    123.22 o 
  -3  11   7     3534.78     3409.62     83.05 o 
  -2  11   7     2187.60     2115.71     65.37 o 
  -1  11   7     1139.52     1060.54     56.82 o 
   0  11   7     1907.13     1634.73     60.20 o 
   1  11   7     7412.66     7337.96    135.56 o 
   2  11   7      541.13      501.45     32.92 o 
   3  11   7     5474.99     5507.67    108.98 o 
   4  11   7      316.76      272.62     37.56 o 
   5  11   7      458.57      478.19     49.26 o 
   6  11   7       47.70      122.09     52.17 o 
   7  11   7      829.77      946.89     82.86 o 
   8  11   7       11.78       -5.45     57.16 o 
   9  11   7        7.46       56.61     63.56 o 
  10  11   7       15.92      -76.46     77.15 o 
  11  11   7        0.96       16.14     82.40 o 
 -13  12   7      266.05      302.31    210.47 o 
 -12  12   7       80.25       90.89     97.58 o 
 -11  12   7      422.76      463.04    191.34 o 
 -10  12   7      418.06      451.56    179.86 o 
  -9  12   7      505.69      264.05    145.42 o 
  -8  12   7      373.59      414.25     81.19 o 
  -7  12   7      610.84      853.24     72.37 o 
  -6  12   7      348.59      386.39     55.69 o 
  -5  12   7      218.04      159.89     46.07 o 
  -4  12   7      584.22      633.33     51.63 o 
  -3  12   7      580.21      514.35     45.58 o 
  -2  12   7      133.16      134.46     31.69 o 
  -1  12   7    12634.18    13032.36    236.30 o 
   0  12   7     2213.04     2313.80     67.96 o 
   1  12   7      106.66       67.34     25.59 o 
   2  12   7     1725.11     1690.06     62.18 o 
   3  12   7      262.99      231.46     36.61 o 
   4  12   7      926.89      993.50     71.09 o 
   5  12   7     2870.52     2950.05    158.01 o 
   6  12   7      346.26      413.94     63.96 o 
   7  12   7     1818.99     1899.75    110.45 o 
   8  12   7       67.12       46.64     60.39 o 
   9  12   7      980.77     1088.50    180.06 o 
  10  12   7        0.02      -75.71     75.71 o 
 -13  13   7      129.38      137.76    191.34 o 
 -12  13   7       47.82       83.03     94.44 o 
 -11  13   7       87.67       91.84    149.24 o 
 -10  13   7     1638.97     1894.25    283.18 o 
  -9  13   7       36.90      -42.09    130.11 o 
  -8  13   7      220.82      182.67     90.11 o 
  -7  13   7     1668.85     1705.24    108.61 o 
  -6  13   7      188.31      228.97     53.47 o 
  -5  13   7     1712.07     1818.56     81.50 o 
  -4  13   7     1601.04     1697.57     81.58 o 
  -3  13   7     1680.76     1665.37     71.63 o 
  -2  13   7     2074.28     2202.68     73.09 o 
  -1  13   7     4045.17     4166.20    102.61 o 
   0  13   7     3215.80     3224.63     96.94 o 
   1  13   7       94.78       59.79     27.66 o 
   2  13   7      194.89      190.95     34.97 o 
   3  13   7      325.58      269.56     39.02 o 
   4  13   7       13.20       -7.46     38.64 o 
   5  13   7      404.54      331.49     51.50 o 
   6  13   7      291.91      218.18     59.15 o 
   7  13   7      497.46      575.87     75.46 o 
   8  13   7      282.99      352.11     72.91 o 
   9  13   7      386.83      308.04     75.66 o 
  10  13   7      266.53      212.34     85.94 o 
 -13  14   7       53.05       95.67    195.16 o 
 -12  14   7       96.74      122.60    103.35 o 
 -11  14   7        6.32      -45.92    153.07 o 
 -10  14   7       55.32      -11.48    145.42 o 
  -9  14   7     1260.70     1427.38    244.91 o 
  -8  14   7     1283.34     1232.22    218.13 o 
  -7  14   7     2324.67     2318.41    201.00 o 
  -6  14   7      781.06      788.38     71.43 o 
  -5  14   7      313.08      327.01     65.65 o 
  -4  14   7      460.58      471.34     51.49 o 
  -3  14   7     8335.58     8383.76    181.51 o 
  -2  14   7     2404.39     2621.86    136.83 o 
  -1  14   7     5476.59     5641.72    125.23 o 
   0  14   7       94.86       96.35     34.71 o 
   1  14   7      366.56      318.70     40.59 o 
   2  14   7       35.77       30.37     39.05 o 
   3  14   7     1565.85     1575.61     80.64 o 
   4  14   7      336.12      219.61     47.55 o 
   5  14   7      794.30      786.05     80.09 o 
   6  14   7     1139.66     1033.32    114.89 o 
   7  14   7      213.21      235.01     66.25 o 
   8  14   7       78.72       47.68     84.00 o 
   9  14   7        7.18      -28.65     65.20 o 
  10  14   7        9.96      -74.69     74.69 o 
 -12  15   7       64.01      115.18    107.42 o 
 -11  15   7       36.74      -30.61    160.72 o 
 -10  15   7      640.37      753.87    218.13 o 
  -9  15   7     1350.83     1220.74    241.09 o 
  -8  15   7     4182.88     3907.12    363.54 o 
  -7  15   7     2189.21     2185.83    127.08 o 
  -6  15   7     2576.86     2463.61    128.43 o 
  -5  15   7        1.25       -1.55     44.03 o 
  -4  15   7      268.26      168.88     56.95 o 
  -3  15   7      237.81      233.69     55.55 o 
  -2  15   7       40.37       66.80     45.32 o 
  -1  15   7        1.62      -12.80     51.82 o 
   0  15   7     9290.63     9334.37    192.23 o 
   1  15   7     2264.13     2193.93    130.61 o 
   2  15   7        8.34      -16.28     42.25 o 
   3  15   7      378.05      328.73     55.83 o 
   4  15   7      271.27      314.86     53.12 o 
   5  15   7      195.09      -49.53     49.53 o 
   6  15   7      847.87      809.51     99.97 o 
   7  15   7      327.24      271.88     71.48 o 
   8  15   7      745.21      702.61     90.81 o 
   9  15   7        2.52      -48.95     64.77 o 
  10  15   7      119.21      187.41     90.19 o 
 -12  16   7      282.20      539.57    225.78 o 
 -11  16   7      130.37      321.45    195.16 o 
 -10  16   7       44.50      164.55    168.38 o 
  -9  16   7     1366.79     1167.16    241.09 o 
  -8  16   7     5845.32     5658.47    327.19 o 
  -7  16   7      255.69      202.50     78.02 o 
  -6  16   7      154.08      235.35     70.04 o 
  -5  16   7      356.99      464.41     83.96 o 
  -4  16   7      255.81      197.16     74.11 o 
  -3  16   7       18.26      -21.85     58.69 o 
  -2  16   7      479.37      539.69     99.24 o 
  -1  16   7      669.67      562.80    109.20 o 
   0  16   7      867.62      781.78     63.23 o 
   1  16   7     5489.33     5523.83    157.50 o 
   2  16   7     1355.54     1250.90     83.77 o 
   3  16   7     1208.41     1376.35    102.07 o 
   4  16   7     3233.31     3101.98    120.58 o 
   5  16   7      872.87      820.50     84.79 o 
   6  16   7      135.60      149.23     63.12 o 
   7  16   7     1871.57     1999.55    193.89 o 
   8  16   7      160.05      165.42     74.83 o 
   9  16   7       62.53      -14.63     69.34 o 
 -12  17   7      331.42      214.30    206.65 o 
 -11  17   7       71.92      271.70    195.16 o 
 -10  17   7       18.32      -76.54    156.90 o 
  -9  17   7      497.23      317.07    244.91 o 
  -8  17   7      159.18      108.86    102.72 o 
  -7  17   7       36.39      -17.11     91.88 o 
  -6  17   7     2528.30     2630.91    148.58 o 
  -5  17   7       46.05      101.38     64.59 o 
  -4  17   7      426.42      445.24     84.54 o 
  -3  17   7      678.35      619.21    117.99 o 
  -2  17   7      568.52      670.79     99.48 o 
  -1  17   7      967.38      925.30     80.38 o 
   0  17   7     5033.90     5137.08    139.80 o 
   1  17   7     1243.99     1254.66     88.19 o 
   2  17   7      531.60      450.52     64.65 o 
   3  17   7      608.59      585.03    109.93 o 
   4  17   7     2157.46     2000.18    102.09 o 
   5  17   7       83.99       48.74     57.77 o 
   6  17   7      134.10      108.26     64.32 o 
   7  17   7      190.43      175.70     75.05 o 
   8  17   7      136.84      224.98     76.73 o 
   9  17   7      123.08      141.32     76.21 o 
 -11  18   7      316.73       88.46    139.68 o 
 -10  18   7       58.00       -1.71    153.07 o 
  -9  18   7      146.87      152.47    122.46 o 
  -8  18   7     3401.99     3175.83    417.12 o 
  -7  18   7      100.49       73.44    149.24 o 
  -6  18   7      100.38      -12.52     66.99 o 
  -5  18   7     2305.40     2364.61    151.48 o 
  -4  18   7       19.73       83.40     71.67 o 
  -3  18   7      452.52      371.81    114.80 o 
  -2  18   7     1664.59     1821.95    127.66 o 
  -1  18   7      435.36      489.13     71.91 o 
   0  18   7     4566.24     4290.41    134.76 o 
   1  18   7     2903.56     3018.38    132.76 o 
   2  18   7     2231.77     2200.59    114.05 o 
   3  18   7     4296.88     4353.12    294.45 o 
   4  18   7     1587.93     1796.66    156.66 o 
   5  18   7     1086.63     1001.59    145.27 o 
   6  18   7      287.46      394.26     82.47 o 
   7  18   7     1003.19     1057.55    130.91 o 
   8  18   7      422.71      352.35     82.89 o 
   9  18   7     2094.56     2162.41    150.08 o 
 -11  19   7      280.74      405.67    195.16 o 
 -10  19   7     1052.76     1111.38    175.82 o 
  -9  19   7     1061.98     1030.28    167.81 o 
  -8  19   7        1.13       60.18    107.83 o 
  -7  19   7        3.05       10.78     95.35 o 
  -6  19   7      604.95      613.09     99.37 o 
  -5  19   7        0.76      209.58     81.97 o 
  -4  19   7     3955.48     4374.45    285.13 o 
  -3  19   7     1204.10     1133.47    113.77 o 
  -2  19   7       34.71      -50.60     64.62 o 
  -1  19   7       44.18       81.43     59.46 o 
   0  19   7     4913.14     4646.73    158.93 o 
   1  19   7        5.35        2.30     54.64 o 
   2  19   7      430.60      385.99     80.65 o 
   3  19   7      446.60      423.99     85.46 o 
   4  19   7      532.19      462.60    174.12 o 
   5  19   7      623.13      587.34     85.61 o 
   6  19   7      863.75      758.59     95.54 o 
   7  19   7      254.42      304.30     82.75 o 
   8  19   7       19.89       59.95     79.82 o 
 -10  20   7       41.12       81.64    117.68 o 
  -9  20   7       89.45       97.33    160.72 o 
  -8  20   7      260.57      214.97    279.35 o 
  -7  20   7      657.38     1014.59    150.16 o 
  -6  20   7      636.22      535.75    168.38 o 
  -5  20   7     4536.78     5128.21    575.93 o 
  -4  20   7      325.12      313.44    104.55 o 
  -3  20   7     1276.08     1224.33    103.67 o 
  -2  20   7     1133.67     1334.43    153.00 o 
  -1  20   7       27.91       -9.97     57.30 o 
   0  20   7     1684.40     1682.01    110.28 o 
   1  20   7     2281.01     2145.79    120.76 o 
   2  20   7       22.21      -30.29     56.19 o 
   3  20   7     3177.40     3236.60    197.33 o 
   4  20   7      575.87      677.92    244.91 o 
   5  20   7      233.90      231.53     88.51 o 
   6  20   7     1951.66     1932.90    135.38 o 
   7  20   7      257.37      235.04     83.94 o 
   8  20   7        1.20       17.61     79.31 o 
 -10  21   7       42.64       66.97    132.59 o 
  -9  21   7      887.50      957.97    254.48 o 
  -8  21   7        2.79      208.65    118.23 o 
  -7  21   7       37.51      -54.18    102.72 o 
  -6  21   7        4.07        7.65    133.94 o 
  -5  21   7      292.72      143.02    198.99 o 
  -4  21   7      431.64      461.28     93.98 o 
  -3  21   7     5601.23     5002.31    182.73 o 
  -2  21   7        6.05      -61.18     61.18 o 
  -1  21   7      465.51      377.86     89.36 o 
   0  21   7       54.53      -46.59     59.97 o 
   1  21   7       36.85      -29.76     57.49 o 
   2  21   7      844.92      760.59     91.14 o 
   3  21   7      281.62      276.44    198.99 o 
   4  21   7       39.99        0.29    177.94 o 
   5  21   7        8.36      -79.51     79.51 o 
   6  21   7       46.40        2.65     75.30 o 
   7  21   7      297.20      308.19    150.15 o 
  -9  22   7        0.32      -52.42    112.08 o 
  -8  22   7        6.39       47.76    109.56 o 
  -7  22   7       24.12       45.92    153.07 o 
  -6  22   7       94.66      355.89    168.38 o 
  -5  22   7     2796.63     2789.71    302.31 o 
  -4  22   7        6.16      -13.55     74.36 o 
  -3  22   7      699.99      854.25     99.45 o 
  -2  22   7       51.53       37.00     78.35 o 
  -1  22   7       55.29      -84.17     84.17 o 
   0  22   7       85.24      -67.62     67.62 o 
   1  22   7     2705.42     3021.98    150.42 o 
   2  22   7        1.28       13.64     70.70 o 
   3  22   7      824.73      667.17    136.15 o 
   4  22   7        3.21      222.59    111.25 o 
   5  22   7       91.06      161.78     91.23 o 
   6  22   7        2.71      -51.71     80.05 o 
   7  22   7      505.37      515.74    104.73 o 
  -9  23   7      125.06      115.04    131.85 o 
  -8  23   7       20.93      294.66    176.03 o 
  -7  23   7       32.88      133.94    172.20 o 
  -6  23   7      788.66     1014.09    221.95 o 
  -5  23   7        7.42      122.46    160.72 o 
  -4  23   7        9.95       -3.83    149.24 o 
  -3  23   7     2792.87     2762.18    175.01 o 
  -2  23   7       78.42     -113.80    131.93 o 
  -1  23   7       21.07     -105.22    105.22 o 
   0  23   7      208.62      320.77    138.16 o 
   1  23   7       72.50       67.45    113.78 o 
   2  23   7       16.40      -15.87     78.65 o 
   3  23   7      417.54      362.45    147.33 o 
   4  23   7      281.07      367.22    134.00 o 
   5  23   7      210.17      164.16    127.74 o 
   6  23   7       11.15       16.55     87.16 o 
  -8  24   7      149.94       68.88    172.20 o 
  -7  24   7        8.61      -45.92    168.38 o 
  -6  24   7      126.68      352.06    187.51 o 
  -5  24   7      321.32      551.05    202.82 o 
  -4  24   7      212.69      229.61    160.72 o 
  -3  24   7      868.47     1086.80    221.95 o 
  -2  24   7     1050.19     1265.24    331.01 o 
  -1  24   7       33.79      -23.28    177.94 o 
   0  24   7      692.54      714.93    119.22 o 
   1  24   7       46.89      -53.78     93.29 o 
   2  24   7       66.72       17.39    170.29 o 
   3  24   7     1396.53     1439.07    178.35 o 
   4  24   7       47.71       28.92    111.80 o 
   5  24   7      101.80     -125.03    125.03 o 
  -7  25   7        6.06      133.94    172.20 o 
  -6  25   7      271.66      210.47    168.38 o 
  -5  25   7        0.18     -133.94    133.94 o 
  -4  25   7      374.88      156.90    168.38 o 
  -3  25   7       29.51      118.63    156.90 o 
  -2  25   7       87.18      210.15    113.55 o 
  -1  25   7      429.91      252.57    110.94 o 
   0  25   7      336.64      382.77    114.79 o 
   1  25   7       69.84      -50.94    117.88 o 
   2  25   7        0.71     -153.07    153.07 o 
   3  25   7      822.40      599.47    162.64 o 
   4  25   7       19.53      -76.45    122.18 o 
   5  25   7        7.14     -110.90    231.52 o 
  -6  26   7      101.76       61.23    179.86 o 
  -5  26   7      320.42      508.96    214.30 o 
  -4  26   7       54.83      -49.75    164.55 o 
  -3  26   7       30.81      103.32    164.55 o 
  -2  26   7      235.23       19.13    137.76 o 
  -1  26   7      293.19      359.72    183.68 o 
   0  26   7      679.79      562.66    132.51 o 
   1  26   7      904.42      795.98    147.45 o 
   2  26   7      154.54      287.01    176.03 o 
   3  26   7      939.94      906.94    221.95 o 
   4  26   7      133.73      344.41    195.16 o 
  -5  27   7      325.49      650.55    221.95 o 
  -4  27   7        2.90      145.42    179.86 o 
  -3  27   7     2480.85     1530.70    275.53 o 
  -2  27   7        3.50     -130.11    130.11 o 
  -1  27   7        8.65       99.50    172.20 o 
   0  27   7      114.87      283.18    176.03 o 
   1  27   7        3.26      -90.11     90.11 o 
   2  27   7       69.17      486.00    195.16 o 
  -3  28   7      394.02      604.63    225.78 o 
  -2  28   7      148.02      179.86    191.34 o 
  -1  28   7       39.69      -91.84    153.07 o 
   0  28   7      135.08      -91.84    156.90 o 
   1  28   7      676.66      788.31    221.95 o 
 -14   0   8      725.40      711.78    233.43 o 
 -12   0   8       50.00     -114.80    114.80 o 
 -10   0   8     1966.81     2124.52    100.23 o 
  -8   0   8    26535.50    27154.27    492.09 o 
  -6   0   8     1118.26     1066.24     77.78 o 
  -4   0   8    10234.41     9569.47    169.27 o 
  -2   0   8      305.59      358.38     28.06 o 
   0   0   8     3863.09     3830.59    198.99 o 
   2   0   8   101291.75   100995.83   3183.86 o 
   4   0   8      633.95      562.65     49.32 o 
   6   0   8       20.97       18.30     40.96 o 
   8   0   8     2126.97     2020.08    150.55 o 
  10   0   8     1263.85     1132.94    145.97 o 
 -14   1   8       64.11       -1.98    123.10 o 
 -13   1   8       78.46      -64.96    107.83 o 
 -12   1   8       21.56       57.40    102.83 o 
 -11   1   8      468.47      528.47    123.10 o 
 -10   1   8     4502.58     4543.40    142.48 o 
  -9   1   8     1904.92     1933.21     63.09 o 
  -8   1   8    14188.87    13936.73    197.83 o 
  -7   1   8      650.94      722.74     42.21 o 
  -6   1   8     1609.44     1410.68     62.22 o 
  -5   1   8        0.55      -13.44     22.24 o 
  -4   1   8     7107.71     6829.24     97.44 o 
  -3   1   8      306.22      319.32     21.99 o 
  -2   1   8    12540.43    12138.65    143.19 o 
  -1   1   8      187.15      141.68     16.76 o 
   0   1   8      391.53      328.73     29.27 o 
   1   1   8    27462.95    29366.81    702.18 o 
   2   1   8     2751.87     2495.23    170.29 o 
   3   1   8      139.31       81.74     52.71 o 
   4   1   8     5917.79     5964.23    114.00 o 
   5   1   8      142.74      124.15     25.06 o 
   6   1   8      200.88      188.41     33.37 o 
   7   1   8       31.71       51.95     35.06 o 
   8   1   8        0.47      -29.55     49.87 o 
   9   1   8       49.92       50.88     57.10 o 
  10   1   8     2699.43     2844.26    221.49 o 
  11   1   8      941.10      790.51     97.03 o 
 -14   2   8        5.83      -54.76    117.50 o 
 -13   2   8       96.83      147.20    120.96 o 
 -12   2   8      151.47      234.50    141.59 o 
 -11   2   8        3.81        7.88     91.52 o 
 -10   2   8       40.90       62.42     42.78 o 
  -9   2   8      934.41      975.28     78.08 o 
  -8   2   8     1306.46     1054.21     62.82 o 
  -7   2   8        4.33       24.50     39.19 o 
  -6   2   8     1402.66     1348.53     61.84 o 
  -5   2   8      725.16      672.09     36.95 o 
  -4   2   8     6703.56     6684.13    137.23 o 
  -3   2   8      583.44      664.25     28.39 o 
  -2   2   8      618.33      638.13     23.71 o 
  -1   2   8     2766.04     2722.01     61.53 o 
   0   2   8        9.38      -14.86     14.86 o 
   1   2   8     2983.41     2904.78    147.33 o 
   2   2   8     1502.12     1239.98    124.37 o 
   3   2   8     1495.89     1560.85    130.90 o 
   4   2   8     2669.04     2521.75     58.04 o 
   5   2   8      596.02      552.88     37.37 o 
   6   2   8      175.32      190.44     32.89 o 
   7   2   8      941.38     1013.08     75.85 o 
   8   2   8     7049.57     7307.30    271.20 o 
   9   2   8      567.10      611.08     85.82 o 
  10   2   8      725.09      761.78     89.01 o 
  11   2   8      233.40      239.41     78.53 o 
 -14   3   8       42.92      -77.27    111.69 o 
 -13   3   8       34.73      -47.88    105.43 o 
 -12   3   8       73.34       35.85    106.86 o 
 -11   3   8      191.27      197.20    106.86 o 
 -10   3   8      861.88      806.33    101.86 o 
  -9   3   8      693.24      706.79     54.48 o 
  -8   3   8     1929.79     1968.84    127.62 o 
  -7   3   8      116.65       53.07     38.38 o 
  -6   3   8     3797.94     3396.82    116.47 o 
  -5   3   8       22.49      -18.57     34.40 o 
  -4   3   8     7283.75     7013.36    117.62 o 
  -3   3   8     1837.04     1814.56     43.23 o 
  -2   3   8    31448.73    32348.03    380.16 o 
  -1   3   8       83.18       79.48     18.95 o 
   0   3   8     5660.29     5423.64     93.04 o 
   1   3   8     3211.84     3506.16    113.96 o 
   2   3   8     2593.00     2457.71     66.07 o 
   3   3   8      180.25      167.81     17.21 o 
   4   3   8    35856.34    36216.10    461.16 o 
   5   3   8      898.81      925.17     58.87 o 
   6   3   8      602.87      679.06     41.30 o 
   7   3   8       70.65      131.10     34.87 o 
   8   3   8      113.82       50.79     52.91 o 
   9   3   8        0.67       15.83     57.74 o 
  10   3   8     1065.80     1036.86     98.68 o 
  11   3   8      141.29      215.62     79.13 o 
 -14   4   8       42.11     -108.14    108.14 o 
 -13   4   8      376.04      396.51    136.15 o 
 -12   4   8      923.59      947.40    158.14 o 
 -11   4   8       99.27       15.31    118.63 o 
 -10   4   8      408.53      343.41     60.50 o 
  -9   4   8      169.30      181.15     42.29 o 
  -8   4   8       76.44      -12.86     55.63 o 
  -7   4   8      498.13      536.85     73.58 o 
  -6   4   8      800.67      732.62     53.41 o 
  -5   4   8       35.17       12.97     24.00 o 
  -4   4   8    10167.68    10479.73    161.87 o 
  -3   4   8       83.87      143.16     20.79 o 
  -2   4   8     1135.66     1112.53     40.57 o 
  -1   4   8      173.48      185.72     20.87 o 
   0   4   8      721.82      711.65     38.17 o 
   1   4   8      679.75      777.98     30.73 o 
   2   4   8    10398.49    10436.52    151.54 o 
   3   4   8        9.96      -16.64     16.64 o 
   4   4   8     3534.61     3635.13     66.28 o 
   5   4   8       68.39       91.75     26.68 o 
   6   4   8       17.54      -18.56     28.09 o 
   7   4   8       37.55       48.74     41.45 o 
   8   4   8     4525.13     4498.07    151.04 o 
   9   4   8       22.70      -16.88     70.70 o 
  10   4   8     1170.18     1084.04     99.08 o 
  11   4   8       93.87        9.76     71.25 o 
 -14   5   8       52.36      100.01    129.80 o 
 -13   5   8      559.94      516.61    214.30 o 
 -12   5   8      937.95      861.02    218.13 o 
 -11   5   8       10.22        0.94    101.41 o 
 -10   5   8      710.99      563.88     77.90 o 
  -9   5   8      186.51      225.08     52.96 o 
  -8   5   8     2419.32     2435.73    102.94 o 
  -7   5   8     4660.89     4344.02    122.25 o 
  -6   5   8        0.43       -9.16     33.09 o 
  -5   5   8     3174.86     3199.43     85.91 o 
  -4   5   8    62631.77    64170.77    759.13 o 
  -3   5   8    10630.49    10613.99    166.58 o 
  -2   5   8    12321.93    12267.73    205.71 o 
  -1   5   8     1591.14     1692.25     35.29 o 
   0   5   8       35.42       20.34     14.52 o 
   1   5   8        3.52        6.43     14.78 o 
   2   5   8     7648.38     7599.03    109.50 o 
   3   5   8      974.70     1071.98     34.60 o 
   4   5   8    25066.54    25567.32    334.93 o 
   5   5   8     1084.70     1114.01     43.12 o 
   6   5   8       16.68       25.74     29.95 o 
   7   5   8     1273.02     1337.11     69.31 o 
   8   5   8      360.77      452.80     65.77 o 
   9   5   8      139.13      128.47     63.13 o 
  10   5   8      582.26      618.76    134.12 o 
  11   5   8       85.69      146.38     83.43 o 
 -14   6   8      285.35      157.47    135.22 o 
 -13   6   8        6.68       91.84    172.20 o 
 -12   6   8       85.30      130.11    164.55 o 
 -11   6   8     1325.73     1273.10    130.18 o 
 -10   6   8        1.54      -30.03     72.71 o 
  -9   6   8     2598.79     2613.43    116.31 o 
  -8   6   8     3543.73     3450.45    140.70 o 
  -7   6   8     2462.82     2548.50     98.16 o 
  -6   6   8        6.96       31.20     35.35 o 
  -5   6   8      209.01      207.92     31.00 o 
  -4   6   8     6905.10     6661.95    105.42 o 
  -3   6   8     7968.46     7672.62    199.10 o 
  -2   6   8      892.37      845.99     41.90 o 
  -1   6   8     6417.57     6506.18     94.64 o 
   0   6   8     1706.43     1692.19     43.67 o 
   1   6   8     1682.88     1615.36     48.01 o 
   2   6   8    14696.87    14678.99    199.19 o 
   3   6   8     1100.38     1100.98     37.77 o 
   4   6   8      440.42      484.95     38.33 o 
   5   6   8     8776.03     8978.44    144.20 o 
   6   6   8     1234.89     1368.05     61.79 o 
   7   6   8        7.25       36.85     41.43 o 
   8   6   8     1540.88     1576.14    111.02 o 
   9   6   8      233.13      167.61     69.67 o 
  10   6   8       20.74      -35.16     69.59 o 
  11   6   8       40.64        7.86     80.25 o 
 -14   7   8      245.72      160.72    191.34 o 
 -13   7   8      352.30      329.10    195.16 o 
 -12   7   8      196.87      417.12    176.03 o 
 -11   7   8      529.19      401.66    101.41 o 
 -10   7   8     3836.21     3820.80    195.81 o 
  -9   7   8       16.93       59.37     49.34 o 
  -8   7   8     4655.45     4165.87    129.54 o 
  -7   7   8     1840.26     1988.87     90.73 o 
  -6   7   8       42.06       42.69     37.05 o 
  -5   7   8       35.87       10.22     29.06 o 
  -4   7   8    15969.17    15959.37    212.64 o 
  -3   7   8     4135.46     4017.74     85.55 o 
  -2   7   8     5331.99     5583.59    103.09 o 
  -1   7   8       93.50       60.36     18.17 o 
   0   7   8     1435.85     1361.04     42.25 o 
   1   7   8      511.34      546.83     26.91 o 
   2   7   8     3593.92     3562.55     69.39 o 
   3   7   8     3727.92     3630.11     67.73 o 
   4   7   8    11426.89    11508.31    172.96 o 
   5   7   8      612.82      595.98     39.74 o 
   6   7   8      162.48      216.59     40.38 o 
   7   7   8      353.97      376.70     59.81 o 
   8   7   8        3.39      -39.10     57.38 o 
   9   7   8      270.24      366.10     93.20 o 
  10   7   8     1010.65      901.91    105.25 o 
  11   7   8      208.68      273.57     91.20 o 
 -14   8   8      258.40      294.66    210.47 o 
 -13   8   8      184.94      306.14    187.51 o 
 -12   8   8       10.38      -76.54    137.76 o 
 -11   8   8      448.66      437.15     97.35 o 
 -10   8   8      133.73       11.48    126.28 o 
  -9   8   8      910.00      867.66     84.48 o 
  -8   8   8      326.58      280.98     59.92 o 
  -7   8   8      277.23      301.38     52.02 o 
  -6   8   8      400.49      381.09     47.94 o 
  -5   8   8     3145.85     2970.01     95.77 o 
  -4   8   8     1615.44     1521.47     49.29 o 
  -3   8   8       60.94       25.53     19.34 o 
  -2   8   8        8.50       22.23     21.47 o 
  -1   8   8       63.72       59.46     22.26 o 
   0   8   8     5624.22     5684.41     89.09 o 
   1   8   8       75.62       84.49     20.33 o 
   2   8   8      111.51      108.90     23.55 o 
   3   8   8      173.70      124.78     22.39 o 
   4   8   8      654.45      690.71     44.53 o 
   5   8   8     1433.94     1313.57     54.66 o 
   6   8   8      207.58      210.06     41.55 o 
   7   8   8       46.76       73.57     48.43 o 
   8   8   8      985.62     1010.82     98.10 o 
   9   8   8      839.71      824.43    139.41 o 
  10   8   8      138.22      174.97     84.71 o 
  11   8   8      601.27      621.17    104.29 o 
 -14   9   8      288.65      298.49    210.47 o 
 -13   9   8        4.74        0.00    164.55 o 
 -12   9   8      247.80      359.72    183.68 o 
 -11   9   8      951.98      819.69    288.92 o 
 -10   9   8     1285.31     1389.11    241.09 o 
  -9   9   8     1108.96     1197.98    103.90 o 
  -8   9   8     1992.52     1981.60     98.85 o 
  -7   9   8      736.39      688.05     61.94 o 
  -6   9   8     1043.44     1005.53     66.27 o 
  -5   9   8     1064.96     1167.28    109.05 o 
  -4   9   8     1444.80     1528.46     58.64 o 
  -3   9   8      759.74      712.28     38.14 o 
  -2   9   8    10098.08    10025.88    166.41 o 
  -1   9   8      685.43      734.21     38.12 o 
   0   9   8     9239.97     9089.87    130.61 o 
   1   9   8     7000.60     7333.26    115.56 o 
   2   9   8      398.34      466.36     33.46 o 
   3   9   8      707.53      737.81     38.02 o 
   4   9   8    12411.92    12908.85    196.40 o 
   5   9   8       11.33      -28.34     28.34 o 
   6   9   8       22.65       32.34     48.04 o 
   7   9   8     1349.50     1124.68     83.16 o 
   8   9   8      143.93       78.95     64.88 o 
   9   9   8       28.96        3.10     65.99 o 
  10   9   8      339.59      428.14     92.34 o 
  11   9   8      697.43      723.12    111.25 o 
 -13  10   8       17.19     -160.72    160.72 o 
 -12  10   8      128.74      172.20    172.20 o 
 -11  10   8     1155.34     1056.97    134.49 o 
 -10  10   8      377.41      221.95    160.72 o 
  -9  10   8      126.66      210.58    124.37 o 
  -8  10   8       31.34       49.44     55.03 o 
  -7  10   8      129.70       42.23     45.61 o 
  -6  10   8     1168.92     1183.57     72.93 o 
  -5  10   8     3916.17     4104.05    116.05 o 
  -4  10   8     1544.53     1557.11     71.84 o 
  -3  10   8     2141.75     2325.12     69.37 o 
  -2  10   8      299.19      396.61     44.72 o 
  -1  10   8      448.18      461.03     37.58 o 
   0  10   8     4224.87     4661.88     91.14 o 
   1  10   8      368.97      393.16     27.72 o 
   2  10   8     2421.07     2407.75     62.20 o 
   3  10   8     3625.97     3816.35     82.62 o 
   4  10   8     6453.90     6531.85    123.25 o 
   5  10   8       28.80       44.03     38.47 o 
   6  10   8       67.24       54.02     47.55 o 
   7  10   8        9.52      -12.54     48.94 o 
   8  10   8     2650.94     2534.38    144.80 o 
   9  10   8       10.87        8.55     69.94 o 
  10  10   8      513.26      407.43     93.48 o 
 -13  11   8       53.58      581.67    218.13 o 
 -12  11   8       18.28       87.96     92.65 o 
 -11  11   8        5.73     -133.94    133.94 o 
 -10  11   8     1848.63     2009.05    283.18 o 
  -9  11   8      536.62      849.54    191.34 o 
  -8  11   8     1541.28     1615.22    150.55 o 
  -7  11   8      809.52      805.48     80.96 o 
  -6  11   8      227.08      237.37     55.88 o 
  -5  11   8     1712.56     1551.45     80.14 o 
  -4  11   8     5954.11     5867.92    117.47 o 
  -3  11   8    13543.67    13741.45    210.95 o 
  -2  11   8    20893.10    21208.58    355.21 o 
  -1  11   8     2148.85     2318.34     82.48 o 
   0  11   8      555.68      550.88     38.50 o 
   1  11   8       25.24       30.26     23.03 o 
   2  11   8     2207.65     2224.85     53.38 o 
   3  11   8     1270.78     1262.01     51.51 o 
   4  11   8     8320.61     8658.20    250.75 o 
   5  11   8      680.85      659.58     60.43 o 
   6  11   8     1058.30     1149.25     84.82 o 
   7  11   8      421.08      492.68     69.54 o 
   8  11   8       82.50      144.12     74.11 o 
   9  11   8       80.82       26.65     72.01 o 
  10  11   8       24.46       17.30     78.80 o 
 -13  12   8       53.33      413.29    210.47 o 
 -12  12   8       29.56       38.83     93.88 o 
 -11  12   8     1342.16     1216.91    244.91 o 
 -10  12   8      246.68      508.96    183.68 o 
  -9  12   8      125.79      130.11    133.94 o 
  -8  12   8       46.14      105.66     70.11 o 
  -7  12   8     5903.74     6019.40    251.63 o 
  -6  12   8       42.56       61.56     50.86 o 
  -5  12   8     1485.26     1521.82     81.36 o 
  -4  12   8     2801.07     2891.21     85.49 o 
  -3  12   8     2788.70     2718.36     79.27 o 
  -2  12   8      230.37      209.70     36.57 o 
  -1  12   8     8075.16     8164.34    162.57 o 
   0  12   8       39.48       -6.49     26.39 o 
   1  12   8       15.07       38.13     25.49 o 
   2  12   8     3957.06     3909.81     84.98 o 
   3  12   8      154.25       89.22     33.33 o 
   4  12   8     1089.24     1022.59     59.61 o 
   5  12   8     1643.45     1508.32     92.63 o 
   6  12   8      962.77      813.86     77.00 o 
   7  12   8      110.24      194.01     61.47 o 
   8  12   8     1221.14     1189.21     99.57 o 
   9  12   8      109.54       37.89     75.77 o 
  10  12   8      251.23      406.67     96.53 o 
 -13  13   8      553.83      596.97    248.74 o 
 -12  13   8       90.50       12.70    181.77 o 
 -11  13   8      870.81      390.33    191.34 o 
 -10  13   8      252.44      566.36    191.34 o 
  -9  13   8      408.06      493.65    179.86 o 
  -8  13   8     1932.61     2092.04    169.85 o 
  -7  13   8     2142.38     2518.89    153.11 o 
  -6  13   8      829.27     1001.43    103.03 o 
  -5  13   8     1230.26     1379.85     81.72 o 
  -4  13   8     2623.08     2535.88     99.14 o 
  -3  13   8     1098.64     1156.52     61.98 o 
  -2  13   8     1550.49     1506.64     71.83 o 
  -1  13   8      672.34      775.14     77.33 o 
   0  13   8      834.08      758.48     50.76 o 
   1  13   8     1099.67      994.57     68.94 o 
   2  13   8     2491.22     2530.72     67.60 o 
   3  13   8     3478.47     3320.00     96.09 o 
   4  13   8       10.14      -15.52     38.71 o 
   5  13   8      537.17      605.76     69.19 o 
   6  13   8     1265.07     1269.61     92.13 o 
   7  13   8      611.91      613.31     83.96 o 
   8  13   8      772.83      797.65     88.91 o 
   9  13   8       26.49      -46.58     74.92 o 
  10  13   8      314.54      180.91    140.46 o 
 -13  14   8       95.22      -99.50    183.68 o 
 -12  14   8      190.10      206.65    195.16 o 
 -11  14   8       41.58       -3.83    156.90 o 
 -10  14   8      311.84      290.83    168.38 o 
  -9  14   8      648.54      792.14    202.82 o 
  -8  14   8       19.99       16.12     82.50 o 
  -7  14   8     1422.45     1465.06    185.04 o 
  -6  14   8      290.18      218.95     73.22 o 
  -5  14   8      849.69      791.00     79.82 o 
  -4  14   8     3657.07     3609.55    154.10 o 
  -3  14   8      355.19      452.54     88.63 o 
  -2  14   8       29.57       61.32     47.20 o 
  -1  14   8     1611.25     1534.38     86.44 o 
   0  14   8      224.44      200.90     49.81 o 
   1  14   8      478.80      465.35     51.40 o 
   2  14   8       13.18        8.70     36.16 o 
   3  14   8     1408.85     1310.50     74.25 o 
   4  14   8        1.69       32.62     50.44 o 
   5  14   8      679.19      668.58     74.68 o 
   6  14   8      402.54      419.70     96.66 o 
   7  14   8      398.42      408.06     75.40 o 
   8  14   8       93.62       80.92     64.70 o 
   9  14   8     1329.99     1074.60    117.82 o 
  10  14   8       64.94      130.38     88.28 o 
 -12  15   8     1019.10     1327.89    283.18 o 
 -11  15   8      165.00      103.32    172.20 o 
 -10  15   8      958.51      857.19    221.95 o 
  -9  15   8     2636.60     2697.87    325.27 o 
  -8  15   8      996.70      562.53    179.86 o 
  -7  15   8        6.03       50.58     62.78 o 
  -6  15   8      308.76      286.34     68.44 o 
  -5  15   8       65.00       15.64     55.81 o 
  -4  15   8     1779.50     1686.25    119.85 o 
  -3  15   8       54.17       51.64     74.42 o 
  -2  15   8     1177.44     1067.83     95.79 o 
  -1  15   8      871.28      707.96     81.78 o 
   0  15   8     2468.79     2267.82    164.72 o 
   1  15   8     1853.12     1815.64     84.17 o 
   2  15   8      179.90      204.56     51.20 o 
   3  15   8       28.38       23.19     42.80 o 
   4  15   8       38.25      -23.95     50.69 o 
   5  15   8       18.23       92.48     58.47 o 
   6  15   8       84.13       91.17     60.56 o 
   7  15   8      305.59      343.29     75.02 o 
   8  15   8      621.85      680.70    101.08 o 
   9  15   8      194.92      274.14     90.60 o 
 -12  16   8       11.48      133.94    202.82 o 
 -11  16   8       13.77       42.09    164.55 o 
 -10  16   8       77.87      225.78    172.20 o 
  -9  16   8       96.66     -130.11    130.11 o 
  -8  16   8       16.46       72.38    109.06 o 
  -7  16   8       87.53      142.89     76.57 o 
  -6  16   8      334.95      344.06     93.90 o 
  -5  16   8      543.53      653.06     78.43 o 
  -4  16   8      462.07      510.91     88.32 o 
  -3  16   8       16.26      -19.62     64.61 o 
  -2  16   8      141.77      120.35     64.91 o 
  -1  16   8       69.06      -40.87     53.98 o 
   0  16   8     2838.92     2869.83    172.82 o 
   1  16   8     2364.80     2372.44    107.16 o 
   2  16   8      107.46       32.68     49.20 o 
   3  16   8     1815.33     1779.78    100.84 o 
   4  16   8      520.90      607.68     75.09 o 
   5  16   8      594.51      525.10     74.47 o 
   6  16   8        4.68       24.50     59.33 o 
   7  16   8      354.75      310.48     77.82 o 
   8  16   8      197.15      130.69     71.88 o 
   9  16   8      116.59       85.52     87.33 o 
 -12  17   8      415.05      202.82    210.47 o 
 -11  17   8       44.95       42.09    179.86 o 
 -10  17   8      210.26       53.57    172.20 o 
  -9  17   8     1808.05     1824.72    353.98 o 
  -8  17   8      435.82      532.99    128.00 o 
  -7  17   8      765.47      649.84    102.67 o 
  -6  17   8     3328.56     3579.20    159.61 o 
  -5  17   8      163.58       32.05     75.92 o 
  -4  17   8      120.56      183.59     76.21 o 
  -3  17   8     1962.12     2084.01    134.03 o 
  -2  17   8      446.74      309.27     78.89 o 
  -1  17   8     1225.37     1144.60    104.85 o 
   0  17   8     6605.21     6599.52    183.39 o 
   1  17   8      349.43      314.09     68.49 o 
   2  17   8     3778.36     3479.74    232.54 o 
   3  17   8      878.11      999.28     83.15 o 
   4  17   8      813.97      813.76     90.42 o 
   5  17   8       33.63      -14.73     57.51 o 
   6  17   8       51.17       31.81     74.01 o 
   7  17   8       37.55       15.34     66.15 o 
   8  17   8      230.26      270.22     80.56 o 
   9  17   8      481.89      465.99    104.47 o 
 -11  18   8      123.15      139.49    123.10 o 
 -10  18   8       45.90      -84.59    102.40 o 
  -9  18   8      290.96      301.04    132.02 o 
  -8  18   8        2.74      -57.30     99.68 o 
  -7  18   8        1.66      -60.35    133.94 o 
  -6  18   8        3.51      -28.22     63.72 o 
  -5  18   8     2656.66     2558.60    159.30 o 
  -4  18   8        2.97       48.68     74.21 o 
  -3  18   8     1725.70     1606.45    125.67 o 
  -2  18   8      260.24      136.11     74.08 o 
  -1  18   8     3703.24     3902.25    148.78 o 
   0  18   8      387.32      537.36     72.44 o 
   1  18   8      271.90      296.04     62.20 o 
   2  18   8      113.65       41.30     62.41 o 
   3  18   8        7.50       74.59     86.42 o 
   4  18   8      478.02      310.67    102.66 o 
   5  18   8      422.51      418.67     78.34 o 
   6  18   8      453.17      473.33     87.32 o 
   7  18   8       32.30       46.94     72.60 o 
   8  18   8       40.09      139.47     78.47 o 
 -11  19   8        3.00     -114.98    114.98 o 
 -10  19   8       72.40      -56.95    154.98 o 
  -9  19   8        4.00        0.67    107.83 o 
  -8  19   8      636.08      558.00    132.94 o 
  -7  19   8      633.17      626.96    134.57 o 
  -6  19   8     1030.83     1119.28    227.69 o 
  -5  19   8        1.84        4.60     78.75 o 
  -4  19   8     2275.37     2396.02    155.93 o 
  -3  19   8     1885.86     1499.12    127.18 o 
  -2  19   8     1049.77     1044.42    107.98 o 
  -1  19   8       61.81       33.52     60.09 o 
   0  19   8     7934.91     7776.84    213.13 o 
   1  19   8       12.56      -14.84     53.86 o 
   2  19   8     1342.98     1352.45     98.08 o 
   3  19   8     1110.00     1071.89    162.64 o 
   4  19   8      917.25      905.90    125.62 o 
   5  19   8      847.16      757.04     93.50 o 
   6  19   8     1453.78     1704.74    148.44 o 
   7  19   8      147.10      164.19     80.85 o 
   8  19   8      693.35      613.32    101.38 o 
 -10  20   8       26.29       90.80    118.69 o 
  -9  20   8        7.74      -31.84    112.89 o 
  -8  20   8        2.02      -95.62    103.94 o 
  -7  20   8        1.08      113.21    104.15 o 
  -6  20   8       75.62       65.05    126.28 o 
  -5  20   8        3.12       11.42     90.62 o 
  -4  20   8     1034.83     1229.69    127.80 o 
  -3  20   8        5.99     -109.88    109.88 o 
  -2  20   8       57.17       12.01     77.88 o 
  -1  20   8        4.35      -27.94     60.02 o 
   0  20   8       16.60       57.64     75.48 o 
   1  20   8        8.29      -50.29     56.15 o 
   2  20   8       41.79       61.52     59.55 o 
   3  20   8      435.22      575.35    237.26 o 
   4  20   8        3.01       40.43     77.13 o 
   5  20   8      125.81       44.55     77.82 o 
   6  20   8      374.22      296.84     82.83 o 
   7  20   8       60.82      175.74     80.97 o 
 -10  21   8       96.77       64.10    128.54 o 
  -9  21   8        2.15      -15.67    111.25 o 
  -8  21   8      338.88      174.53    124.12 o 
  -7  21   8       16.64      126.28    160.72 o 
  -6  21   8     1936.48     2533.31    290.83 o 
  -5  21   8        3.99      -25.60     95.35 o 
  -4  21   8     1393.56     1520.09    145.01 o 
  -3  21   8     1312.71     1323.44    110.97 o 
  -2  21   8        5.88      -32.69     63.55 o 
  -1  21   8       26.82       50.58     75.31 o 
   0  21   8      172.58      143.22     86.21 o 
   1  21   8      170.33      188.40     68.03 o 
   2  21   8        4.55      -45.78     68.85 o 
   3  21   8       65.57      189.45    111.69 o 
   4  21   8       31.05      -76.55     76.55 o 
   5  21   8      200.81      117.71     86.27 o 
   6  21   8      305.15      325.95     98.64 o 
   7  21   8        4.54      -72.38     72.38 o 
  -9  22   8        2.35      -83.04    108.14 o 
  -8  22   8        4.31       23.11    104.15 o 
  -7  22   8      694.55      524.27    198.99 o 
  -6  22   8       20.72      -49.75    133.94 o 
  -5  22   8      209.49      137.76    149.24 o 
  -4  22   8       57.41       40.22     85.24 o 
  -3  22   8      180.61      164.06     76.84 o 
  -2  22   8       33.70       33.87     72.85 o 
  -1  22   8      270.94      125.33     83.22 o 
   0  22   8      333.00      398.58    105.67 o 
   1  22   8       43.19      -10.38     65.35 o 
   2  22   8       29.28      -53.78     74.40 o 
   3  22   8       29.07      -97.41     97.41 o 
   4  22   8      650.88      672.95    152.30 o 
   5  22   8      180.82      282.98    100.66 o 
   6  22   8      101.30      197.56     95.91 o 
  -9  23   8      486.96      440.29    145.44 o 
  -8  23   8        2.87       80.36    156.90 o 
  -7  23   8       69.55      443.90    195.16 o 
  -6  23   8     1564.85     1802.40    271.70 o 
  -5  23   8       14.10       68.88    145.42 o 
  -4  23   8       47.07      -43.69     82.22 o 
  -3  23   8     1799.82     2117.91    158.17 o 
  -2  23   8       83.52      -38.18     82.80 o 
  -1  23   8      742.14      560.77    122.25 o 
   0  23   8     1631.06     1654.24    153.98 o 
   1  23   8       39.24      -94.72     94.72 o 
   2  23   8      496.30      503.75    132.40 o 
   3  23   8      282.19      235.65    122.47 o 
   4  23   8        7.50       34.87    176.03 o 
   5  23   8      193.78       88.73     98.52 o 
   6  23   8      272.53      256.20    152.48 o 
  -8  24   8      267.77      198.99    172.20 o 
  -7  24   8       51.97       57.40    160.72 o 
  -6  24   8       48.01      133.94    168.38 o 
  -5  24   8      760.13      972.00    225.78 o 
  -4  24   8     1459.91     1121.24    221.95 o 
  -3  24   8      145.65      153.50    109.56 o 
  -2  24   8      129.50      135.85    108.24 o 
  -1  24   8      118.60      -80.92     80.92 o 
   0  24   8      185.32      133.52     98.66 o 
   1  24   8       46.00      -77.67    139.17 o 
   2  24   8       36.52      -38.53    243.00 o 
   3  24   8        3.10      -88.72    114.91 o 
   4  24   8        1.71     -202.27    252.57 o 
   5  24   8       10.19      -62.13     81.34 o 
  -7  25   8        1.73      164.55    172.20 o 
  -6  25   8      107.35       76.54    160.72 o 
  -5  25   8       49.93     -133.94    133.94 o 
  -4  25   8       96.68       34.44    156.90 o 
  -3  25   8        1.60      -30.61    141.59 o 
  -2  25   8       81.24       -8.28    106.24 o 
  -1  25   8        4.22      106.40    104.15 o 
   0  25   8     2153.58     2115.33    168.43 o 
   1  25   8        0.54      -57.40     95.08 o 
   2  25   8      957.52      819.24    163.64 o 
   3  25   8       18.73        0.68    125.79 o 
   4  25   8       50.91      -86.88    121.74 o 
  -6  26   8       22.32      275.53    191.34 o 
  -5  26   8        7.46       61.23    172.20 o 
  -4  26   8       65.32       34.44    168.38 o 
  -3  26   8       11.03       88.02    153.07 o 
  -2  26   8       26.30        3.83    153.07 o 
  -1  26   8      276.34      540.40    168.38 o 
   0  26   8      431.54      524.39    138.86 o 
   1  26   8      144.53      -13.58    106.62 o 
   2  26   8        2.71      145.42    164.55 o 
   3  26   8       75.12     -103.71    124.50 o 
  -5  27   8      274.56      528.09    218.13 o 
  -4  27   8      195.19      -65.05    160.72 o 
  -3  27   8       56.37      195.16    176.03 o 
  -2  27   8        6.80      -15.31    141.59 o 
  -1  27   8       11.63     -133.94    149.24 o 
   0  27   8      956.44      984.82    160.85 o 
   1  27   8       10.31       59.76    115.98 o 
   2  27   8      335.33      512.79    198.99 o 
 -13   0   9      815.11      688.82    214.30 o 
 -11   0   9     9811.24     8728.84    508.96 o 
  -9   0   9      837.70      981.39     69.55 o 
  -7   0   9      114.74      225.37     31.84 o 
  -5   0   9    14536.53    14344.93    241.43 o 
  -3   0   9     1335.76     1360.28     55.64 o 
  -1   0   9      168.95      228.53     35.83 o 
   1   0   9    31075.09    32772.36   1105.93 o 
   3   0   9     5631.38     5778.41    306.14 o 
   5   0   9       92.77       63.63     33.68 o 
   7   0   9      999.41     1063.98     91.13 o 
   9   0   9     3947.33     3789.07    213.18 o 
  11   0   9       43.70       29.35    105.63 o 
 -14   1   9      130.61       53.10    129.80 o 
 -13   1   9     1804.42     1982.50    365.46 o 
 -12   1   9       42.98      157.13    130.11 o 
 -11   1   9      776.70      651.43    134.97 o 
 -10   1   9      664.32     1015.56     99.97 o 
  -9   1   9     1198.35     1093.64     57.38 o 
  -8   1   9     1345.06     1164.56     55.08 o 
  -7   1   9     7175.71     7222.45    150.02 o 
  -6   1   9      582.09      697.81     42.08 o 
  -5   1   9     9116.53     8904.92    137.68 o 
  -4   1   9     1467.54     1314.80     39.61 o 
  -3   1   9     1030.38      986.01     34.86 o 
  -2   1   9     3842.56     4245.87     74.53 o 
  -1   1   9     4341.22     4015.80    100.49 o 
   0   1   9      113.08      157.31     35.08 o 
   1   1   9    53381.09    54349.07   1246.08 o 
   2   1   9     1184.54     1149.18     97.30 o 
   3   1   9       10.64      -50.00     50.00 o 
   4   1   9      208.28      158.08     61.96 o 
   5   1   9      195.62      151.48     26.08 o 
   6   1   9      161.76      208.01     33.29 o 
   7   1   9     9302.87     9297.49    173.74 o 
   8   1   9       82.97       66.34     51.53 o 
   9   1   9     2135.31     2428.66    125.63 o 
  10   1   9      332.78      314.13     77.20 o 
  11   1   9        4.35       43.24    106.38 o 
 -14   2   9       11.64       96.15    200.90 o 
 -13   2   9       70.33      122.27    113.26 o 
 -12   2   9      311.13      199.88    116.26 o 
 -11   2   9     5530.76     5752.76    286.48 o 
 -10   2   9       95.30      179.90     76.76 o 
  -9   2   9      337.02      320.13     40.90 o 
  -8   2   9     7075.88     6740.85    131.90 o 
  -7   2   9      818.41      693.53     54.13 o 
  -6   2   9     1896.97     1974.01     63.75 o 
  -5   2   9    17373.94    17023.94    231.09 o 
  -4   2   9        0.95       15.94     13.34 o 
  -3   2   9    37136.70    36678.62    433.48 o 
  -2   2   9     6871.05     6990.56    107.58 o 
  -1   2   9     7249.17     7249.65    125.70 o 
   0   2   9    20755.56    20899.12    472.01 o 
   1   2   9     4236.28     4102.35    165.06 o 
   2   2   9      681.14      658.72     95.67 o 
   3   2   9     2661.22     2720.09    159.58 o 
   4   2   9      845.30      898.09     66.83 o 
   5   2   9      895.25      896.35     45.07 o 
   6   2   9      628.57      668.85     44.14 o 
   7   2   9      153.06      196.53     41.89 o 
   8   2   9      110.31      144.00     70.70 o 
   9   2   9     2336.62     2576.92    128.32 o 
  10   2   9      221.31      280.41     83.40 o 
  11   2   9       63.76      -64.42     70.90 o 
 -14   3   9       24.91      -63.01    121.68 o 
 -13   3   9      497.12      674.17    150.16 o 
 -12   3   9       79.39       -6.14    126.28 o 
 -11   3   9      814.26      636.77    137.68 o 
 -10   3   9        4.69       19.45     40.26 o 
  -9   3   9      692.90      505.06     68.51 o 
  -8   3   9       72.79      118.58     48.09 o 
  -7   3   9     1547.43     1515.29     77.24 o 
  -6   3   9     1427.60     1418.65     69.88 o 
  -5   3   9    16658.52    15963.25    219.39 o 
  -4   3   9     1200.29     1110.95     61.79 o 
  -3   3   9     1524.65     1517.97     48.91 o 
  -2   3   9     6691.27     7179.55    107.75 o 
  -1   3   9    12753.09    12752.27    206.02 o 
   0   3   9     5868.68     5711.33     97.98 o 
   1   3   9    38415.69    38380.20    879.65 o 
   2   3   9       65.02       29.00     51.20 o 
   3   3   9      815.51      957.59     71.47 o 
   4   3   9     2502.02     2498.75     62.19 o 
   5   3   9      366.29      341.25     29.88 o 
   6   3   9        0.86       49.55     31.52 o 
   7   3   9     6834.85     7191.19    172.10 o 
   8   3   9      882.44      818.83     76.47 o 
   9   3   9      307.11      309.84     68.50 o 
  10   3   9      350.86      298.89     95.67 o 
  11   3   9       10.09      -68.21     68.21 o 
 -14   4   9      391.89      324.91    143.34 o 
 -13   4   9        1.31       -7.65    110.94 o 
 -12   4   9      324.05      255.73    254.48 o 
 -11   4   9      217.00      203.90    114.98 o 
 -10   4   9       12.40       78.31     58.00 o 
  -9   4   9      409.32      400.66     52.41 o 
  -8   4   9     8094.51     8171.21    185.97 o 
  -7   4   9     1155.55     1191.29     73.74 o 
  -6   4   9      138.61      103.65     34.24 o 
  -5   4   9     8772.76     8406.96    143.64 o 
  -4   4   9    13536.26    13370.70    276.10 o 
  -3   4   9    10808.71    11142.62    161.12 o 
  -2   4   9        6.18       14.67     25.58 o 
  -1   4   9     1191.49     1191.86     36.22 o 
   0   4   9      452.96      458.27     21.64 o 
   1   4   9      525.22      579.38     28.17 o 
   2   4   9     1393.67     1426.92     47.04 o 
   3   4   9      339.30      275.39     28.32 o 
   4   4   9       51.98       32.26     18.38 o 
   5   4   9      930.78      953.56     42.67 o 
   6   4   9      184.58      100.70     34.22 o 
   7   4   9      134.80      108.37     44.50 o 
   8   4   9       86.59      129.21     62.97 o 
   9   4   9       33.60       32.82     58.41 o 
  10   4   9        0.68       29.12     64.63 o 
  11   4   9      386.50      384.18     92.20 o 
 -14   5   9       48.68      -15.31    121.77 o 
 -13   5   9      115.38      271.70    129.55 o 
 -12   5   9      114.98       22.96    149.24 o 
 -11   5   9      147.80      -84.19    141.59 o 
 -10   5   9     1961.69     1903.87    121.33 o 
  -9   5   9      243.37      398.20     70.35 o 
  -8   5   9     1438.74     1364.36     81.83 o 
  -7   5   9       32.95       24.21     39.62 o 
  -6   5   9      120.96       64.89     36.50 o 
  -5   5   9     8853.47     8648.82    146.95 o 
  -4   5   9      344.75      304.87     23.82 o 
  -3   5   9       20.87       -4.89     22.16 o 
  -2   5   9       78.41       69.63     19.72 o 
  -1   5   9     1532.43     1473.49     42.49 o 
   0   5   9     1412.83     1312.30     40.91 o 
   1   5   9     4869.77     4964.00    102.40 o 
   2   5   9       30.38       -0.81     22.24 o 
   3   5   9     2293.75     2241.95     48.18 o 
   4   5   9      496.87      585.47     30.76 o 
   5   5   9      871.03      889.31     44.33 o 
   6   5   9      399.64      462.66     47.63 o 
   7   5   9     1689.62     1998.84     89.05 o 
   8   5   9      235.79      111.44     56.26 o 
   9   5   9      139.25      104.44     67.56 o 
  10   5   9        4.31       -8.72     70.49 o 
  11   5   9       18.10       69.48     82.94 o 
 -14   6   9      402.33      383.67    244.91 o 
 -13   6   9      323.79      505.13    206.65 o 
 -12   6   9      199.50      432.42    191.34 o 
 -11   6   9     4202.47     3872.68    375.02 o 
 -10   6   9      580.34      655.48     92.66 o 
  -9   6   9      852.84      851.97    116.02 o 
  -8   6   9       13.80      -40.24     41.40 o 
  -7   6   9      784.93      670.66     71.66 o 
  -6   6   9     1397.71     1316.83     70.26 o 
  -5   6   9     9731.87    10170.69    166.97 o 
  -4   6   9     3507.02     3331.45     94.01 o 
  -3   6   9     2252.10     2340.81     91.10 o 
  -2   6   9       16.20       22.56     19.92 o 
  -1   6   9      583.64      579.41     25.61 o 
   0   6   9      732.05      746.22     31.02 o 
   1   6   9     3857.27     4025.56     75.22 o 
   2   6   9       69.01       79.14     21.31 o 
   3   6   9     3677.68     3540.43     68.03 o 
   4   6   9      652.47      686.45     35.18 o 
   5   6   9     1749.93     1898.31     71.56 o 
   6   6   9      851.06      831.51     64.78 o 
   7   6   9      472.99      380.13     65.49 o 
   8   6   9       52.08       14.86     72.05 o 
   9   6   9      118.54       66.03     67.11 o 
  10   6   9       47.75       28.57     72.62 o 
  11   6   9       99.30      147.86     93.23 o 
 -14   7   9        7.72      141.59    198.99 o 
 -13   7   9      540.88      539.57    218.13 o 
 -12   7   9       49.57       53.57    160.72 o 
 -11   7   9      233.35      225.67    145.42 o 
 -10   7   9       11.14      -72.71    107.15 o 
  -9   7   9       10.85       58.54     67.91 o 
  -8   7   9       27.62        0.13     71.25 o 
  -7   7   9      748.94      758.81     73.36 o 
  -6   7   9      200.21      172.39     42.76 o 
  -5   7   9     5900.91     5826.55    114.73 o 
  -4   7   9     1658.15     1719.00     64.54 o 
  -3   7   9      382.30      269.77     58.19 o 
  -2   7   9      667.36      613.03     34.40 o 
  -1   7   9     5489.15     5274.18     83.85 o 
   0   7   9       18.92        7.07     26.59 o 
   1   7   9     1655.70     1604.72     47.48 o 
   2   7   9     3689.82     3784.88     72.66 o 
   3   7   9       72.02      107.24     23.94 o 
   4   7   9     2338.54     2431.60     62.60 o 
   5   7   9      655.32      658.95     78.55 o 
   6   7   9     1299.38     1276.58     68.17 o 
   7   7   9     2759.69     2491.04    138.95 o 
   8   7   9      376.28      411.82     95.96 o 
   9   7   9      292.40      353.77    101.13 o 
  10   7   9       26.48      -59.12     68.42 o 
 -14   8   9        5.53     -114.80    176.03 o 
 -13   8   9      541.37      336.75    198.99 o 
 -12   8   9        5.00       42.09    164.55 o 
 -11   8   9     5167.04     5513.18    531.92 o 
 -10   8   9        8.67      -22.96    122.46 o 
  -9   8   9     1026.46      937.69    122.64 o 
  -8   8   9       12.24       72.88    112.71 o 
  -7   8   9       24.86       23.36     41.02 o 
  -6   8   9      454.48      385.58     50.83 o 
  -5   8   9     7879.81     7635.21    122.72 o 
  -4   8   9      136.05      137.67     24.77 o 
  -3   8   9     7188.29     7236.84    143.24 o 
  -2   8   9     1306.32     1283.61     49.90 o 
  -1   8   9     1033.50     1022.15     38.56 o 
   0   8   9      290.17      274.45     27.61 o 
   1   8   9     3213.42     3215.32     67.67 o 
   2   8   9     1158.81     1290.66     45.68 o 
   3   8   9     3622.48     3421.94     68.78 o 
   4   8   9      120.71      100.93     28.34 o 
   5   8   9      455.84      502.93     45.39 o 
   6   8   9      920.32      891.90     62.83 o 
   7   8   9        8.14       19.88     57.84 o 
   8   8   9      123.77       63.67     61.89 o 
   9   8   9      813.62      927.18    103.05 o 
  10   8   9        2.92       -3.02     72.64 o 
 -14   9   9       51.44       65.05    195.16 o 
 -13   9   9      839.39     1917.21    317.62 o 
 -12   9   9      424.05      520.44    202.82 o 
 -11   9   9       94.54       94.71     82.11 o 
 -10   9   9      455.15      512.79    179.86 o 
  -9   9   9       33.01      134.30     76.75 o 
  -8   9   9       23.50       90.68     69.07 o 
  -7   9   9     2681.61     2740.03    122.39 o 
  -6   9   9     1266.72     1377.93     75.76 o 
  -5   9   9     7258.15     6948.79    124.23 o 
  -4   9   9      402.30      403.30     33.51 o 
  -3   9   9      352.27      364.40     33.07 o 
  -2   9   9     4331.25     4410.74     88.81 o 
  -1   9   9     2321.80     2386.30     81.81 o 
   0   9   9      208.69      240.17     25.02 o 
   1   9   9    13867.96    14020.62    200.28 o 
   2   9   9       84.20      118.76     26.75 o 
   3   9   9      791.85      732.62     37.57 o 
   4   9   9     5028.92     4949.07    100.76 o 
   5   9   9      533.50      477.95     47.43 o 
   6   9   9      251.26      164.66     51.63 o 
   7   9   9     4583.37     4875.47    176.29 o 
   8   9   9      412.20      363.98     78.78 o 
   9   9   9      105.60       31.00     68.26 o 
  10   9   9      172.94       38.15     78.54 o 
 -13  10   9       54.92      -61.23    176.03 o 
 -12  10   9       38.99      110.98    168.38 o 
 -11  10   9      670.69      681.16    206.65 o 
 -10  10   9      244.22      103.32    137.76 o 
  -9  10   9      276.07      373.87     85.66 o 
  -8  10   9     3378.82     3537.77    173.72 o 
  -7  10   9      153.97      231.75     74.93 o 
  -6  10   9      363.74      421.35     37.76 o 
  -5  10   9     3087.19     2820.11     94.62 o 
  -4  10   9      666.07      702.39     39.43 o 
  -3  10   9     3474.02     3483.74     88.36 o 
  -2  10   9    12838.56    13036.98    209.54 o 
  -1  10   9       86.24       63.58     30.44 o 
   0  10   9     5588.88     5654.71     95.50 o 
   1  10   9     1066.70     1031.63     45.44 o 
   2  10   9     3761.65     3689.94     81.77 o 
   3  10   9     6184.38     6376.09    110.45 o 
   4  10   9      110.39      127.66     36.77 o 
   5  10   9      946.40      788.76     80.11 o 
   6  10   9      616.81      464.23     63.60 o 
   7  10   9      142.54       97.69     65.25 o 
   8  10   9       27.83        0.44     68.45 o 
   9  10   9      191.64       -8.57     73.99 o 
  10  10   9      244.03      287.17     91.74 o 
 -13  11   9      220.28      294.66    210.47 o 
 -12  11   9      372.73      662.03    229.61 o 
 -11  11   9       40.74      -49.75    156.90 o 
 -10  11   9     1089.84      895.46    202.82 o 
  -9  11   9      100.58       17.84     83.36 o 
  -8  11   9        1.59      -34.70     74.02 o 
  -7  11   9     1620.48     1936.92    132.23 o 
  -6  11   9     3981.93     3860.44    164.23 o 
  -5  11   9     2289.52     2165.25    114.89 o 
  -4  11   9      201.52      229.95     34.78 o 
  -3  11   9      599.58      624.13     47.17 o 
  -2  11   9     2819.35     3006.51     79.98 o 
  -1  11   9     9642.40     9844.90    199.00 o 
   0  11   9     1692.96     1769.47     74.01 o 
   1  11   9     3561.17     3614.77     69.62 o 
   2  11   9        5.36       17.88     27.83 o 
   3  11   9     1407.84     1559.15     56.98 o 
   4  11   9      153.91      113.16     42.81 o 
   5  11   9      291.93      439.95     70.11 o 
   6  11   9        2.87      -40.46     47.60 o 
   7  11   9     2594.85     2425.81    257.88 o 
   8  11   9      944.22      991.61    144.20 o 
   9  11   9        5.66       35.33     73.49 o 
  10  11   9      527.81      682.59    106.81 o 
 -13  12   9       77.61      168.38    195.16 o 
 -12  12   9      212.72      221.95    191.34 o 
 -11  12   9      330.42      466.86    187.51 o 
 -10  12   9       62.26      225.78    164.55 o 
  -9  12   9       15.84      -80.64     80.64 o 
  -8  12   9       35.68       51.41     71.72 o 
  -7  12   9       79.59       39.02     70.36 o 
  -6  12   9     3604.41     3675.30    169.09 o 
  -5  12   9     4335.13     4516.12    176.92 o 
  -4  12   9     3545.95     3135.75    119.81 o 
  -3  12   9     1334.77     1484.63     67.91 o 
  -2  12   9      253.78      198.21     43.55 o 
  -1  12   9       30.70       43.82     24.86 o 
   0  12   9      533.72      510.39     41.37 o 
   1  12   9       12.90        4.76     26.14 o 
   2  12   9     2683.74     2962.73     73.10 o 
   3  12   9        4.16      -12.00     28.98 o 
   4  12   9      150.11      105.64     47.32 o 
   5  12   9       25.93       -6.06     48.16 o 
   6  12   9      634.14      707.53     75.09 o 
   7  12   9      270.03      248.38     74.86 o 
   8  12   9      217.38      189.40     77.82 o 
   9  12   9        3.55      -58.78     79.05 o 
  10  12   9       56.44        1.48     80.35 o 
 -13  13   9       15.19     -122.46    191.34 o 
 -12  13   9       64.28      191.34    183.68 o 
 -11  13   9      303.82      122.46    160.72 o 
 -10  13   9     1651.22     1297.27    248.74 o 
  -9  13   9      275.50      451.56    172.20 o 
  -8  13   9      430.35      613.85     99.06 o 
  -7  13   9     1016.40      977.72    110.12 o 
  -6  13   9     1090.83     1262.89    135.28 o 
  -5  13   9     2502.46     2465.93    144.71 o 
  -4  13   9        1.87       -6.50     55.82 o 
  -3  13   9      394.61      399.02     70.60 o 
  -2  13   9      127.10       86.93     43.13 o 
  -1  13   9    10794.26    11117.30    216.79 o 
   0  13   9     5586.32     5235.44    162.57 o 
   1  13   9     3231.11     3309.95     78.96 o 
   2  13   9     1234.96     1223.11     72.62 o 
   3  13   9     1652.14     1672.72     73.81 o 
   4  13   9     2027.24     2125.02    106.36 o 
   5  13   9     1390.96     1376.58     92.94 o 
   6  13   9     1081.82     1175.30     91.53 o 
   7  13   9     2073.27     2001.50    144.29 o 
   8  13   9      987.53      946.43    180.68 o 
   9  13   9      379.82      368.59     90.80 o 
 -12  14   9      205.01       80.36    176.03 o 
 -11  14   9      224.07      210.47    191.34 o 
 -10  14   9      155.43      107.15    168.38 o 
  -9  14   9     2640.16     2418.51    298.49 o 
  -8  14   9      765.69     1026.53    136.63 o 
  -7  14   9     1794.78     1848.90    138.88 o 
  -6  14   9       84.05       21.60     56.16 o 
  -5  14   9     1736.88     1728.51    106.92 o 
  -4  14   9     6802.51     7294.73    227.25 o 
  -3  14   9     1863.66     1744.59    136.30 o 
  -2  14   9     2059.96     1870.02    113.30 o 
  -1  14   9      462.19      605.87     83.27 o 
   0  14   9      754.03      791.53     68.13 o 
   1  14   9     1880.37     1980.19     98.91 o 
   2  14   9     2585.49     2725.54     88.31 o 
   3  14   9       10.26       29.60     48.03 o 
   4  14   9      266.99      276.05     59.92 o 
   5  14   9     1120.40     1056.20     87.91 o 
   6  14   9     2770.98     2889.20    137.15 o 
   7  14   9      143.70       98.12     81.50 o 
   8  14   9      474.31      427.26     92.74 o 
   9  14   9      113.39       95.37     83.90 o 
 -12  15   9      191.78      233.43    198.99 o 
 -11  15   9      181.61      432.42    202.82 o 
 -10  15   9      221.50      252.57    176.03 o 
  -9  15   9     1773.92     1821.54    279.35 o 
  -8  15   9       73.67      139.65     95.80 o 
  -7  15   9      345.94      403.28     79.37 o 
  -6  15   9     1535.68     1655.24    110.81 o 
  -5  15   9     1475.96     1268.07     98.55 o 
  -4  15   9      671.58      650.51     90.57 o 
  -3  15   9     6673.30     6731.71    302.06 o 
  -2  15   9     4982.83     4735.79    175.45 o 
  -1  15   9      608.16      608.63     81.06 o 
   0  15   9     1104.28     1122.75     93.26 o 
   1  15   9      226.41      182.64     42.00 o 
   2  15   9        7.76      -30.46     37.92 o 
   3  15   9      292.01      334.81     71.57 o 
   4  15   9     2765.39     2896.34    157.97 o 
   5  15   9     4800.47     4826.67    167.01 o 
   6  15   9        4.25       16.96     58.16 o 
   7  15   9        6.94      -31.04     63.35 o 
   8  15   9     1052.94     1151.13    122.84 o 
   9  15   9      445.76      546.56    182.94 o 
 -12  16   9       19.02        7.65    195.16 o 
 -11  16   9        8.52     -122.46    153.07 o 
 -10  16   9      141.86       -7.65    145.42 o 
  -9  16   9      704.97      616.11    191.34 o 
  -8  16   9      924.61      787.79    156.90 o 
  -7  16   9     1995.26     2135.49    133.12 o 
  -6  16   9       39.49      172.71     67.67 o 
  -5  16   9     2448.53     2358.34    146.41 o 
  -4  16   9     5848.87     5659.05    209.09 o 
  -3  16   9      476.04      461.66     84.94 o 
  -2  16   9      839.37      718.81    104.48 o 
  -1  16   9     2517.87     2459.86    136.02 o 
   0  16   9     1573.64     1505.29    108.72 o 
   1  16   9      773.90      905.40     85.87 o 
   2  16   9      584.95      509.77     60.76 o 
   3  16   9       96.82       91.28     98.45 o 
   4  16   9      292.68      282.64     81.75 o 
   5  16   9      380.78      510.39     75.79 o 
   6  16   9      271.49      228.06     72.90 o 
   7  16   9        2.15      -59.57     62.54 o 
   8  16   9      205.82      238.27     97.18 o 
 -12  17   9       75.09       76.54    183.68 o 
 -11  17   9      234.66      137.76    187.51 o 
 -10  17   9        7.28      -38.27    149.24 o 
  -9  17   9      323.21      247.57    124.12 o 
  -8  17   9      407.35      224.50    214.30 o 
  -7  17   9        1.57       10.95     73.12 o 
  -6  17   9      202.93      210.68     73.07 o 
  -5  17   9     2113.55     1821.92    134.44 o 
  -4  17   9      174.18      144.95     78.80 o 
  -3  17   9      556.34      596.93     91.05 o 
  -2  17   9       75.85       33.13     67.55 o 
  -1  17   9     1331.57     1392.18    134.22 o 
   0  17   9      365.62      346.34     63.47 o 
   1  17   9      377.77      373.22     57.15 o 
   2  17   9       92.74       38.04     76.84 o 
   3  17   9     1020.81     1158.21    105.02 o 
   4  17   9      699.70      483.63     87.20 o 
   5  17   9      130.04       15.21     61.63 o 
   6  17   9      157.91       91.76     69.32 o 
   7  17   9       23.54       57.79    109.92 o 
   8  17   9      179.56      165.52     84.44 o 
 -11  18   9       11.94      -61.32    113.55 o 
 -10  18   9      107.09       68.32    110.55 o 
  -9  18   9      141.72      -28.11    116.72 o 
  -8  18   9      255.15      285.61    114.79 o 
  -7  18   9      791.21      825.26    111.40 o 
  -6  18   9       98.44      191.06     89.39 o 
  -5  18   9      802.01      956.09    117.53 o 
  -4  18   9      921.35      862.30    107.09 o 
  -3  18   9      365.31      239.00     78.98 o 
  -2  18   9      386.61      372.37     92.63 o 
  -1  18   9      990.97     1048.16    106.91 o 
   0  18   9       80.81       58.03     58.21 o 
   1  18   9      109.17       83.67     53.97 o 
   2  18   9      142.05       68.98     59.25 o 
   3  18   9        0.21       39.98     68.37 o 
   4  18   9       40.71      -20.94     71.28 o 
   5  18   9      955.36      884.18    115.99 o 
   6  18   9       57.98       32.07     71.25 o 
   7  18   9        0.95      -68.52     68.52 o 
   8  18   9        3.77      111.97     86.77 o 
 -11  19   9      142.96      159.50    131.22 o 
 -10  19   9      132.17       65.10    139.68 o 
  -9  19   9        5.05       35.86    116.26 o 
  -8  19   9       48.76       10.22    101.87 o 
  -7  19   9      526.61      423.44    117.50 o 
  -6  19   9      114.97      103.86     97.58 o 
  -5  19   9     1099.49     1190.73    157.09 o 
  -4  19   9      172.89       98.58     82.91 o 
  -3  19   9       83.95      -24.16    124.19 o 
  -2  19   9      110.74       75.60     75.92 o 
  -1  19   9     1667.37     1831.04    113.41 o 
   0  19   9      401.80      463.34     74.01 o 
   1  19   9      780.60      669.54     94.47 o 
   2  19   9      367.51      322.54     90.45 o 
   3  19   9     1774.32     1909.12    137.89 o 
   4  19   9      284.95      303.17     84.91 o 
   5  19   9     1646.99     1614.65    136.50 o 
   6  19   9      170.66      289.78     82.54 o 
   7  19   9       24.34       41.76     75.18 o 
 -10  20   9       17.12       61.23    143.50 o 
  -9  20   9      361.43      257.59    187.51 o 
  -8  20   9        3.75       88.58    109.56 o 
  -7  20   9     1016.42     1182.47    229.61 o 
  -6  20   9        0.75        8.65     93.09 o 
  -5  20   9     1077.49     1056.19    126.95 o 
  -4  20   9     4724.00     5277.54    305.87 o 
  -3  20   9       46.55       84.46     83.37 o 
  -2  20   9       56.86       49.63     62.72 o 
  -1  20   9       92.59       51.51     62.49 o 
   0  20   9       32.39      -80.86     80.86 o 
   1  20   9       14.24      -48.97     72.88 o 
   2  20   9      350.15      303.02     86.55 o 
   3  20   9       71.42       19.78     75.28 o 
   4  20   9      920.43      745.11    114.81 o 
   5  20   9      127.67      125.58     87.48 o 
   6  20   9      192.86      104.65     76.59 o 
   7  20   9       10.73       76.65     82.14 o 
 -10  21   9       52.38       14.83    147.33 o 
  -9  21   9      110.01      -50.98    109.56 o 
  -8  21   9        0.11      -13.47    103.52 o 
  -7  21   9      338.80      176.03    164.55 o 
  -6  21   9      262.40      141.59    149.24 o 
  -5  21   9        1.82      -51.92     89.89 o 
  -4  21   9        2.27      -23.93     81.38 o 
  -3  21   9      584.49      582.56    106.93 o 
  -2  21   9      244.76      280.61     76.15 o 
  -1  21   9      147.22      -42.68     75.67 o 
   0  21   9      267.99      282.00     90.60 o 
   1  21   9        0.05      -68.12     68.12 o 
   2  21   9       42.80       86.76    100.18 o 
   3  21   9      622.27      640.48    103.67 o 
   4  21   9      850.40      847.73    115.53 o 
   5  21   9      438.02      366.49     98.21 o 
   6  21   9      124.36      182.82     95.84 o 
  -9  22   9       56.29     -101.41    110.94 o 
  -8  22   9       45.41     -137.76    137.76 o 
  -7  22   9      682.88      746.22    206.65 o 
  -6  22   9        6.63      133.94    153.07 o 
  -5  22   9      157.88      130.16    108.14 o 
  -4  22   9      306.69      422.29    122.56 o 
  -3  22   9       80.12       42.25     72.36 o 
  -2  22   9      589.11      524.62     89.60 o 
  -1  22   9      316.49      236.87     90.73 o 
   0  22   9      191.40      140.02     95.98 o 
   1  22   9      142.15      130.60     86.17 o 
   2  22   9       74.17       68.55    103.35 o 
   3  22   9       11.81      -64.75     75.58 o 
   4  22   9       29.90       13.37     84.93 o 
   5  22   9     1210.64     1131.23    139.26 o 
   6  22   9      442.85      354.45    109.18 o 
  -8  23   9       14.97       76.54    156.90 o 
  -7  23   9        5.98      103.32    168.38 o 
  -6  23   9      283.11      493.65    183.68 o 
  -5  23   9      105.39      -34.44    137.76 o 
  -4  23   9        1.07       14.01     83.08 o 
  -3  23   9     1593.92     1745.74    131.27 o 
  -2  23   9      309.90      192.18     80.80 o 
  -1  23   9      161.61      325.30     96.13 o 
   0  23   9      851.80      818.03    118.76 o 
   1  23   9       15.92       -1.68     82.70 o 
   2  23   9        2.09      -65.34    105.42 o 
   3  23   9      333.87      318.39    100.77 o 
   4  23   9        1.67      -84.01     84.01 o 
   5  23   9      706.06      597.04    116.05 o 
  -8  24   9      182.36      344.41    187.51 o 
  -7  24   9       75.20       22.96    168.38 o 
  -6  24   9       51.98        7.65    145.42 o 
  -5  24   9        1.73       49.75    156.90 o 
  -4  24   9       32.44       15.31    145.42 o 
  -3  24   9       36.54      108.65     92.58 o 
  -2  24   9       45.97      -36.13     88.60 o 
  -1  24   9      408.93      283.05    106.08 o 
   0  24   9       92.73       75.43     93.91 o 
   1  24   9       18.45      -78.23     78.23 o 
   2  24   9      142.24      -16.37    231.52 o 
   3  24   9        2.53      -55.01     82.42 o 
   4  24   9       12.70      -23.55     91.37 o 
  -7  25   9        1.47      264.05    183.68 o 
  -6  25   9      215.64      206.65    179.86 o 
  -5  25   9      321.59      309.97    176.03 o 
  -4  25   9       52.13     -114.80    133.94 o 
  -3  25   9      833.36      882.31    152.72 o 
  -2  25   9       59.17      123.75    112.27 o 
  -1  25   9     1228.08     1320.39    292.75 o 
   0  25   9       56.70      -33.73     93.21 o 
   1  25   9        3.54      -53.33     92.31 o 
   2  25   9        0.41     -115.12    271.70 o 
   3  25   9     2025.50     2243.13    224.96 o 
  -5  26   9       47.79     -149.24    149.24 o 
  -4  26   9       28.85        7.65    153.07 o 
  -3  26   9        8.76      340.58    176.03 o 
  -2  26   9       88.61       25.31    252.57 o 
  -1  26   9     1776.24     1824.90    196.64 o 
   0  26   9      148.23       99.50    116.35 o 
   1  26   9       23.11       80.36    160.72 o 
   2  26   9       97.61      185.83    187.51 o 
  -4  27   9       12.14     -141.59    156.90 o 
  -3  27   9     1416.65     1071.49    248.74 o 
  -2  27   9      164.62      252.57    179.86 o 
  -1  27   9      138.58      246.48    125.28 o 
   0  27   9        9.62      -96.59    106.65 o 
 -14   0  10     1590.70     1366.15    290.83 o 
 -12   0  10     1050.06      952.86    221.95 o 
 -10   0  10      151.49      139.21    197.08 o 
  -8   0  10    27752.91    27028.09    595.76 o 
  -6   0  10     3658.09     3690.70     91.57 o 
  -4   0  10     1340.03     1353.05     60.56 o 
  -2   0  10     7287.55     6861.81    417.12 o 
   0   0  10    96384.71   101719.09   3195.34 o 
   2   0  10      121.66      118.63     80.36 o 
   4   0  10     4877.95     4615.07    298.49 o 
   6   0  10     5186.38     5321.34    158.21 o 
   8   0  10     2846.40     2691.01    166.36 o 
  10   0  10        3.65       60.18    225.78 o 
 -14   1  10      156.43      -68.63    125.63 o 
 -13   1  10       19.00      162.35    127.09 o 
 -12   1  10     1225.39     1175.11    277.44 o 
 -11   1  10       19.51       46.25     94.59 o 
 -10   1  10       12.25      186.64     96.66 o 
  -9   1  10     4186.30     3807.74    113.60 o 
  -8   1  10       35.29       90.99     35.04 o 
  -7   1  10      608.17      563.13     49.96 o 
  -6   1  10     5665.05     5451.03    105.28 o 
  -5   1  10      345.19      394.26     24.42 o 
  -4   1  10      128.05       90.94     20.91 o 
  -3   1  10      714.19      785.72     32.61 o 
  -2   1  10      688.29      659.94     35.19 o 
  -1   1  10     7450.15     7772.84    133.57 o 
   0   1  10    13223.76    13579.85    409.46 o 
   1   1  10     6036.53     6052.87    212.30 o 
   2   1  10      597.72      442.99     73.06 o 
   3   1  10       13.90      -30.33     55.42 o 
   4   1  10     1985.01     2014.92    150.16 o 
   5   1  10        4.58       27.62     32.11 o 
   6   1  10      334.66      351.85     37.39 o 
   7   1  10      943.44     1133.55     95.68 o 
   8   1  10     1174.92     1264.02     88.73 o 
   9   1  10        9.37       36.06     66.83 o 
  10   1  10     1001.52     1100.05    125.38 o 
 -14   2  10      651.61      618.19    169.10 o 
 -13   2  10       32.16       45.21    116.26 o 
 -12   2  10      117.10      188.41    147.33 o 
 -11   2  10      252.17      145.62    137.76 o 
 -10   2  10      103.59      130.32     71.25 o 
  -9   2  10       24.76       45.69     62.78 o 
  -8   2  10    13556.71    13553.93    244.03 o 
  -7   2  10      451.13      529.08     49.39 o 
  -6   2  10     3699.47     3416.47     81.36 o 
  -5   2  10     2056.84     1930.11     58.61 o 
  -4   2  10        1.37      -18.14     18.14 o 
  -3   2  10    22506.60    22534.46    275.95 o 
  -2   2  10     6960.27     7066.62    119.46 o 
  -1   2  10     1074.88     1021.42     38.83 o 
   0   2  10     2973.45     2987.30    107.15 o 
   1   2  10     8822.42     8602.24    298.49 o 
   2   2  10       12.55       12.31     50.00 o 
   3   2  10       62.15      172.12     64.77 o 
   4   2  10     1734.29     1786.27     71.57 o 
   5   2  10       37.50       41.21     24.87 o 
   6   2  10     1506.79     1669.09     62.87 o 
   7   2  10       87.92      106.62     61.89 o 
   8   2  10      199.23      200.04     59.22 o 
   9   2  10     1038.47     1071.95     91.58 o 
  10   2  10      189.44      228.77     73.19 o 
 -14   3  10       28.62      267.51    143.34 o 
 -13   3  10       74.03      118.97    123.10 o 
 -12   3  10      792.53      680.35    143.11 o 
 -11   3  10      165.07      177.42    103.52 o 
 -10   3  10      502.72      796.93    116.54 o 
  -9   3  10      143.70      140.67     47.36 o 
  -8   3  10      254.60      278.34     57.95 o 
  -7   3  10      978.32     1018.27     61.44 o 
  -6   3  10     2089.27     2106.73     69.80 o 
  -5   3  10        0.67       21.99     24.94 o 
  -4   3  10       13.42       13.43     22.69 o 
  -3   3  10      274.54      280.09     25.04 o 
  -2   3  10     8237.08     7995.36    132.21 o 
  -1   3  10     4283.85     4295.05     79.17 o 
   0   3  10      264.39      267.54     20.38 o 
   1   3  10        8.72        8.24     38.27 o 
   2   3  10     1351.00     1138.94    104.15 o 
   3   3  10        0.44      -24.87     31.25 o 
   4   3  10     6889.69     6948.92    135.51 o 
   5   3  10        1.01      -25.21     25.21 o 
   6   3  10     1000.83      959.65     56.48 o 
   7   3  10      143.90      176.58     68.82 o 
   8   3  10      287.24      196.02     67.39 o 
   9   3  10      286.92      310.94     72.64 o 
  10   3  10        4.29      -52.15     65.78 o 
 -14   4  10      498.33      282.82    168.38 o 
 -13   4  10      147.76       61.32    117.13 o 
 -12   4  10      291.46       50.51    107.83 o 
 -11   4  10      208.83      346.96    133.94 o 
 -10   4  10      138.70      195.01     91.73 o 
  -9   4  10     1438.84     1460.33    201.61 o 
  -8   4  10     1667.86     1406.50    114.32 o 
  -7   4  10     1525.45     1658.36     84.82 o 
  -6   4  10    12930.89    13116.66    208.47 o 
  -5   4  10      473.84      695.94     43.88 o 
  -4   4  10      582.67      582.75     62.02 o 
  -3   4  10    10770.95    10470.35    153.65 o 
  -2   4  10     9914.47     9885.51    200.24 o 
  -1   4  10      630.33      615.84     32.38 o 
   0   4  10     5818.75     5674.58    114.30 o 
   1   4  10      770.12      868.10     80.48 o 
   2   4  10      490.39      488.48     30.39 o 
   3   4  10      569.50      599.82     37.25 o 
   4   4  10        5.12       -2.72     22.61 o 
   5   4  10      215.55      205.33     32.41 o 
   6   4  10     1234.67     1295.48     58.59 o 
   7   4  10       14.07       31.97     61.75 o 
   8   4  10       16.34      -50.20     50.20 o 
   9   4  10       37.34       71.60     61.74 o 
  10   4  10       74.19       78.27     70.26 o 
 -14   5  10        9.18       25.19    122.56 o 
 -13   5  10      429.64      422.89    143.11 o 
 -12   5  10     1343.70     1461.00    187.93 o 
 -11   5  10      147.45      160.72    141.59 o 
 -10   5  10       63.79      135.85     53.12 o 
  -9   5  10      104.98       48.98     67.51 o 
  -8   5  10      271.30      161.59     93.77 o 
  -7   5  10      644.36      617.18     57.40 o 
  -6   5  10     5639.51     5594.35    143.93 o 
  -5   5  10     1250.65     1312.90     54.59 o 
  -4   5  10     3702.32     3759.31     90.32 o 
  -3   5  10      522.08      514.00     48.42 o 
  -2   5  10    10396.86    10700.35    152.46 o 
  -1   5  10      144.43      179.19     22.34 o 
   0   5  10      577.17      617.72     27.08 o 
   1   5  10     1884.23     1819.34     56.03 o 
   2   5  10      137.83      133.78     26.51 o 
   3   5  10       16.71       18.50     24.14 o 
   4   5  10     1610.61     1716.49     64.15 o 
   5   5  10     2270.50     2196.73    145.05 o 
   6   5  10      197.76      180.50     41.71 o 
   7   5  10       43.25       67.32     54.28 o 
   8   5  10       64.57       60.99     60.93 o 
   9   5  10       18.56      -29.43     74.58 o 
  10   5  10      664.68      653.21    100.18 o 
 -14   6  10     1142.49     1165.33    287.01 o 
 -13   6  10      710.04      614.48    155.57 o 
 -12   6  10      799.94     1270.48    256.39 o 
 -11   6  10       19.98        0.00    137.76 o 
 -10   6  10       24.56      -47.83     75.77 o 
  -9   6  10       23.19       65.21     66.36 o 
  -8   6  10     2026.83     2041.23    132.93 o 
  -7   6  10     1304.05     1598.07     95.26 o 
  -6   6  10     8334.34     8367.13    174.86 o 
  -5   6  10      952.03     1085.77     51.92 o 
  -4   6  10      146.66      126.21     25.65 o 
  -3   6  10        9.60        6.55     26.86 o 
  -2   6  10    13479.32    13754.06    168.23 o 
  -1   6  10     3147.93     3166.90    110.12 o 
   0   6  10    10120.75    10196.66    159.95 o 
   1   6  10     1123.54     1177.32     43.89 o 
   2   6  10      857.14      766.95     35.13 o 
   3   6  10     1066.58     1051.72     37.38 o 
   4   6  10     2057.41     2179.95     86.71 o 
   5   6  10      393.42      412.18     43.76 o 
   6   6  10     6389.39     6817.11    271.15 o 
   7   6  10      324.61      379.86     65.84 o 
   8   6  10      548.92      551.74     78.78 o 
   9   6  10       15.45       13.73     66.70 o 
  10   6  10        7.28       84.82     77.61 o 
 -14   7  10      114.18     -120.39    120.39 o 
 -13   7  10        6.54       19.13    160.72 o 
 -12   7  10     1297.19     1304.92    248.74 o 
 -11   7  10      577.03      941.38    218.13 o 
 -10   7  10      368.58      519.48    114.80 o 
  -9   7  10      341.73      427.40    124.19 o 
  -8   7  10      161.08      100.30     85.88 o 
  -7   7  10     1316.98     1289.36    106.26 o 
  -6   7  10      576.14      542.67     48.11 o 
  -5   7  10     1922.28     1975.77     68.46 o 
  -4   7  10        1.24      -23.67     23.67 o 
  -3   7  10      536.03      566.05     42.95 o 
  -2   7  10      856.89      787.42     36.17 o 
  -1   7  10     4662.89     4790.05     87.59 o 
   0   7  10     1513.01     1436.16     44.87 o 
   1   7  10      216.75      217.88     26.99 o 
   2   7  10       14.80       -1.62     23.76 o 
   3   7  10       36.37        9.75     22.67 o 
   4   7  10       26.01       49.33     30.46 o 
   5   7  10     1093.67     1218.95     66.43 o 
   6   7  10     1226.31     1179.78     82.08 o 
   7   7  10     1206.56     1136.71     91.98 o 
   8   7  10       75.71      148.18     65.99 o 
   9   7  10        2.13       -7.57     65.52 o 
  10   7  10      638.62      614.47     96.59 o 
 -14   8  10     1198.88     1503.92    302.31 o 
 -13   8  10      313.84      612.28    218.13 o 
 -12   8  10      660.95      264.05    179.86 o 
 -11   8  10       42.43      164.55    160.72 o 
 -10   8  10      933.41     1247.52    225.78 o 
  -9   8  10      580.82      493.50    143.38 o 
  -8   8  10     3389.11     3571.28    263.59 o 
  -7   8  10      428.63      488.92     79.19 o 
  -6   8  10     1414.28     1492.50     88.28 o 
  -5   8  10      329.43      266.26     27.77 o 
  -4   8  10      119.20       74.98     35.94 o 
  -3   8  10     6780.61     6950.47    142.14 o 
  -2   8  10     8251.83     7820.17    133.09 o 
  -1   8  10      944.47      946.50     36.47 o 
   0   8  10      289.45      288.97     28.02 o 
   1   8  10       12.46      -14.64     24.17 o 
   2   8  10       36.53       10.83     26.41 o 
   3   8  10     1513.43     1724.25     63.92 o 
   4   8  10     2269.68     2397.03    103.47 o 
   5   8  10      743.29      752.30     62.29 o 
   6   8  10     3889.44     3901.29    151.34 o 
   7   8  10      707.45      681.00    102.79 o 
   8   8  10      145.51      112.37     66.22 o 
   9   8  10       98.91      -14.23     67.27 o 
  10   8  10      233.67      215.77     83.83 o 
 -13   9  10        6.30      160.72    179.86 o 
 -12   9  10      100.81      206.65    168.38 o 
 -11   9  10        1.86       34.44    153.07 o 
 -10   9  10      181.64      221.95    145.42 o 
  -9   9  10     2151.87     2038.96    142.18 o 
  -8   9  10       13.46      -46.45     65.46 o 
  -7   9  10      211.93      144.32     70.93 o 
  -6   9  10     1356.09     1505.08    111.80 o 
  -5   9  10      318.87      301.37     30.64 o 
  -4   9  10      458.11      476.18     44.96 o 
  -3   9  10      365.05      396.19     48.49 o 
  -2   9  10     1476.05     1582.53     56.62 o 
  -1   9  10      498.00      500.24     31.84 o 
   0   9  10      207.32      175.73     27.94 o 
   1   9  10     2681.98     2829.99     74.44 o 
   2   9  10       25.82      -16.71     26.84 o 
   3   9  10       64.02       41.06     25.22 o 
   4   9  10     3831.35     4007.37    146.15 o 
   5   9  10     2119.27     2052.89     85.91 o 
   6   9  10      516.11      497.81     72.00 o 
   7   9  10       18.48       47.53     60.38 o 
   8   9  10       46.15       23.46     65.12 o 
   9   9  10        1.80        3.70     71.22 o 
  10   9  10      247.28      349.77     91.48 o 
 -13  10  10      252.31     -156.90    156.90 o 
 -12  10  10       51.78       38.27    172.20 o 
 -11  10  10      561.79      650.55    206.65 o 
 -10  10  10      544.99      474.52    176.03 o 
  -9  10  10      166.72      220.36     81.97 o 
  -8  10  10     1341.00     1331.59    178.56 o 
  -7  10  10       82.50      151.40     96.90 o 
  -6  10  10     2941.40     3175.55    176.94 o 
  -5  10  10     1886.19     1766.37     80.52 o 
  -4  10  10      110.32      127.42     30.11 o 
  -3  10  10       79.64      162.61     36.99 o 
  -2  10  10    21718.64    22101.84    338.03 o 
  -1  10  10     1638.40     1645.16     58.29 o 
   0  10  10     4222.87     4009.50     85.29 o 
   1  10  10      122.05      133.47     28.48 o 
   2  10  10        3.55       25.29     27.28 o 
   3  10  10       95.32       83.17     29.77 o 
   4  10  10      143.25      124.73     38.77 o 
   5  10  10      427.12      445.19     67.86 o 
   6  10  10     2428.67     2335.96    127.75 o 
   7  10  10      387.61      289.20     73.39 o 
   8  10  10      220.44      213.41     75.08 o 
   9  10  10        2.64      -17.09     70.27 o 
  10  10  10       83.40      158.01     84.30 o 
 -13  11  10      354.62      306.14    187.51 o 
 -12  11  10      563.78      482.17    198.99 o 
 -11  11  10      272.37      221.95    183.68 o 
 -10  11  10        8.70      198.99    156.90 o 
  -9  11  10      580.45      592.65     98.87 o 
  -8  11  10       31.01       69.85     75.66 o 
  -7  11  10      491.91      604.50    111.88 o 
  -6  11  10     2809.13     2971.40     98.89 o 
  -5  11  10     2616.91     2633.69    101.22 o 
  -4  11  10      206.24      242.26     41.71 o 
  -3  11  10     1306.41     1343.39     75.41 o 
  -2  11  10     2124.33     2164.63     85.66 o 
  -1  11  10      334.59      409.97     44.22 o 
   0  11  10       24.32       28.07     28.08 o 
   1  11  10      131.86      128.18     30.63 o 
   2  11  10      352.76      377.90     39.65 o 
   3  11  10       17.52       21.06     32.16 o 
   4  11  10      818.44      858.84     63.28 o 
   5  11  10      191.78      241.15     54.86 o 
   6  11  10        1.41      -18.63     78.35 o 
   7  11  10      327.36      408.43     85.93 o 
   8  11  10       22.78       61.85     68.55 o 
   9  11  10      101.14      198.63     83.57 o 
 -13  12  10      114.43       49.75    195.16 o 
 -12  12  10       13.19       34.44    149.24 o 
 -11  12  10      251.24      -61.23    145.42 o 
 -10  12  10      661.26      734.74    198.99 o 
  -9  12  10      427.72      583.41    116.26 o 
  -8  12  10     4390.24     4721.79    199.82 o 
  -7  12  10     1622.23     1689.48    130.38 o 
  -6  12  10     2688.95     2650.46    100.59 o 
  -5  12  10      601.34      594.36     59.82 o 
  -4  12  10     1142.22     1047.91     71.54 o 
  -3  12  10      128.35       84.83     37.74 o 
  -2  12  10     4421.90     4473.01    151.17 o 
  -1  12  10     6331.18     6479.28    122.51 o 
   0  12  10     4777.53     4880.66    102.23 o 
   1  12  10      378.67      265.78     39.52 o 
   2  12  10       48.47       -4.11     30.07 o 
   3  12  10     2629.70     2717.93     99.01 o 
   4  12  10      271.36      228.25     54.50 o 
   5  12  10      933.36     1052.14    103.23 o 
   6  12  10     1139.19     1089.16    100.34 o 
   7  12  10      272.83      269.67     79.80 o 
   8  12  10       36.17       55.85     70.19 o 
   9  12  10       78.33       55.24     77.92 o 
 -13  13  10      435.06      903.12    256.39 o 
 -12  13  10      174.45      382.68    206.65 o 
 -11  13  10      120.06      130.11    156.90 o 
 -10  13  10       20.52       61.23    149.24 o 
  -9  13  10      159.29      306.72    193.25 o 
  -8  13  10      416.04      542.28     98.89 o 
  -7  13  10      601.05      441.37    122.36 o 
  -6  13  10      136.62      -69.04     76.63 o 
  -5  13  10      614.99      530.36     70.68 o 
  -4  13  10      392.92      387.54     75.63 o 
  -3  13  10     3730.00     3595.32    122.58 o 
  -2  13  10      294.38      301.60     54.11 o 
  -1  13  10     1567.89     1551.10     69.00 o 
   0  13  10     1000.47     1027.26     64.92 o 
   1  13  10     1891.65     2011.93     84.76 o 
   2  13  10     1410.22     1289.05     64.35 o 
   3  13  10     2113.83     2122.62    202.71 o 
   4  13  10      912.23      860.67     76.36 o 
   5  13  10     1354.19     1328.15    153.27 o 
   6  13  10      531.28      538.12     85.36 o 
   7  13  10      381.09      366.47     85.53 o 
   8  13  10       80.98       81.10     80.71 o 
   9  13  10      137.97      119.33     82.97 o 
 -12  14  10      526.00      198.99    195.16 o 
 -11  14  10       15.32       45.92    164.55 o 
 -10  14  10     2418.99     2429.99    317.62 o 
  -9  14  10      132.05      156.90    156.90 o 
  -8  14  10     1250.43     1375.61    133.45 o 
  -7  14  10     2568.01     2438.13    157.14 o 
  -6  14  10       64.41       81.47     70.70 o 
  -5  14  10       38.54       74.06     58.22 o 
  -4  14  10     1752.61     2000.04    185.22 o 
  -3  14  10        1.22       -0.13     60.56 o 
  -2  14  10     2063.14     1888.40    116.81 o 
  -1  14  10     6634.81     6614.53    173.35 o 
   0  14  10     1998.93     1826.93     95.09 o 
   1  14  10        0.06       -2.14     43.68 o 
   2  14  10     2257.30     2055.02    101.21 o 
   3  14  10      520.63      394.62     72.42 o 
   4  14  10     2729.12     2702.56    174.54 o 
   5  14  10      211.28      341.54     68.21 o 
   6  14  10      594.51      636.37     90.42 o 
   7  14  10      264.25      290.11     83.57 o 
   8  14  10      879.72      954.57    111.40 o 
   9  14  10      180.94      109.50    168.38 o 
 -12  15  10       34.38       38.27    187.51 o 
 -11  15  10        0.27       38.27    160.72 o 
 -10  15  10      395.53      880.15    225.78 o 
  -9  15  10     1997.85     1886.59    279.35 o 
  -8  15  10       42.89      -89.17     89.17 o 
  -7  15  10      302.39      285.29     87.76 o 
  -6  15  10       44.67       13.52     58.08 o 
  -5  15  10      496.22      368.37     84.15 o 
  -4  15  10      969.50     1021.02    102.72 o 
  -3  15  10        6.70       20.12     66.23 o 
  -2  15  10      109.60       21.86     60.55 o 
  -1  15  10       89.55      238.22     56.61 o 
   0  15  10       11.50       78.78     50.24 o 
   1  15  10     1598.76     1634.15     91.85 o 
   2  15  10       52.35       93.95     60.41 o 
   3  15  10     1331.87     1398.78    110.77 o 
   4  15  10       59.28       13.99     59.38 o 
   5  15  10      516.29      453.87     73.73 o 
   6  15  10       66.01      126.23     72.98 o 
   7  15  10      585.26      387.31     90.53 o 
   8  15  10      234.30      262.19     89.99 o 
 -12  16  10      564.86      719.43    244.91 o 
 -11  16  10       92.63       80.36    168.38 o 
 -10  16  10      459.61      229.61    172.20 o 
  -9  16  10        8.33      160.72    153.07 o 
  -8  16  10      704.17      768.06    112.11 o 
  -7  16  10      333.61      284.40     75.33 o 
  -6  16  10     4642.32     4434.53    190.01 o 
  -5  16  10     1289.82     1034.82    112.14 o 
  -4  16  10      496.39      565.92     92.13 o 
  -3  16  10     1350.61     1348.96    113.62 o 
  -2  16  10      728.18      665.94     88.80 o 
  -1  16  10     1624.90     1714.96    118.06 o 
   0  16  10     4546.63     4499.33    145.44 o 
   1  16  10       20.26       55.57     56.84 o 
   2  16  10     2114.80     1997.70    107.96 o 
   3  16  10      995.91      833.94    121.70 o 
   4  16  10      434.85      533.59     76.73 o 
   5  16  10       51.48       42.55     61.37 o 
   6  16  10      326.66      324.88     86.55 o 
   7  16  10      368.09      303.90    102.30 o 
   8  16  10      285.03      204.19     89.50 o 
 -11  17  10       13.43      210.47    179.86 o 
 -10  17  10      222.83      309.97    191.34 o 
  -9  17  10     1122.47     1087.92    163.40 o 
  -8  17  10       60.66      -60.10     95.35 o 
  -7  17  10      106.56      143.71     78.44 o 
  -6  17  10      451.78      497.71     98.57 o 
  -5  17  10       98.40       79.63     75.91 o 
  -4  17  10      869.26      661.72    137.03 o 
  -3  17  10       86.88       24.98     70.42 o 
  -2  17  10       17.15      -62.04     64.61 o 
  -1  17  10      175.40      174.00     71.80 o 
   0  17  10       64.50       21.06     53.57 o 
   1  17  10      657.64      655.81     65.78 o 
   2  17  10      449.59      468.62     82.69 o 
   3  17  10       35.01       12.25     68.55 o 
   4  17  10     1103.08     1007.27    106.77 o 
   5  17  10       84.86      156.18     70.44 o 
   6  17  10      158.84      109.41     80.47 o 
   7  17  10      240.91       88.82     83.43 o 
   8  17  10      252.01      250.45     97.16 o 
 -11  18  10      110.38      -38.61    200.90 o 
 -10  18  10      195.81      305.25    128.51 o 
  -9  18  10        0.29       68.50    130.11 o 
  -8  18  10      614.48      740.17    138.86 o 
  -7  18  10      974.35     1007.48    118.52 o 
  -6  18  10      396.95      497.65    102.46 o 
  -5  18  10      364.27      343.12     96.18 o 
  -4  18  10     1315.38     1410.22    126.88 o 
  -3  18  10      681.17      720.23     97.27 o 
  -2  18  10      257.54      156.01     77.19 o 
  -1  18  10        9.11       99.83     66.84 o 
   0  18  10       69.57       81.46     59.46 o 
   1  18  10      567.43      540.93     74.29 o 
   2  18  10      907.71      976.79    100.66 o 
   3  18  10      417.95      461.49    103.19 o 
   4  18  10       90.73      110.97     78.54 o 
   5  18  10      224.97      217.04     81.19 o 
   6  18  10       14.98      -35.43     69.46 o 
   7  18  10       98.71       -1.80     85.41 o 
 -10  19  10        0.67      143.11    125.80 o 
  -9  19  10       67.06        5.79    113.55 o 
  -8  19  10      628.25      930.69    152.72 o 
  -7  19  10       23.43      170.27    110.98 o 
  -6  19  10       17.29      -16.94     85.10 o 
  -5  19  10      379.20      365.78    159.28 o 
  -4  19  10      915.57      959.13    117.61 o 
  -3  19  10      236.86      301.62     89.63 o 
  -2  19  10      405.03      379.00     87.17 o 
  -1  19  10       61.95      -52.95     58.78 o 
   0  19  10      528.76      531.29     79.27 o 
   1  19  10      165.59      139.06     66.85 o 
   2  19  10     1300.01     1349.17    122.56 o 
   3  19  10      279.11      246.92    109.57 o 
   4  19  10        2.05       -9.07     74.15 o 
   5  19  10      668.74      707.99    108.55 o 
   6  19  10       53.31      126.04     81.19 o 
   7  19  10       60.96      -29.42     83.84 o 
 -10  20  10      526.38      708.83    160.85 o 
  -9  20  10      401.13      349.66    139.68 o 
  -8  20  10      201.44      184.66    221.95 o 
  -7  20  10      335.92      179.86    156.90 o 
  -6  20  10        1.73       79.76    102.72 o 
  -5  20  10      101.73      318.14     94.60 o 
  -4  20  10     3510.08     3675.27    195.88 o 
  -3  20  10      117.83      115.86     88.29 o 
  -2  20  10      150.59        6.98    156.20 o 
  -1  20  10     3699.62     3573.52    158.24 o 
   0  20  10        4.42       -5.28     64.32 o 
   1  20  10       72.64        9.82     60.84 o 
   2  20  10      955.16     1047.87    176.63 o 
   3  20  10        5.64      -87.38    118.91 o 
   4  20  10     1172.97     1190.74    152.29 o 
   5  20  10      295.58      358.68    144.97 o 
   6  20  10       38.23       55.54     91.35 o 
  -9  21  10       23.36      -58.39    130.11 o 
  -8  21  10      108.83       61.23    153.07 o 
  -7  21  10        4.50      -34.44    137.76 o 
  -6  21  10      184.17       -0.30    104.15 o 
  -5  21  10       41.17       82.00    104.15 o 
  -4  21  10        2.52      -41.42    161.30 o 
  -3  21  10      415.62      257.27     96.73 o 
  -2  21  10        4.66      -19.61     80.09 o 
  -1  21  10      136.29      256.14    110.47 o 
   0  21  10      353.02      227.04     98.74 o 
   1  21  10       65.65       -3.84    111.85 o 
   2  21  10      101.81        6.96     76.96 o 
   3  21  10      180.63      128.28    105.06 o 
   4  21  10        8.96        3.84     81.30 o 
   5  21  10       87.91      111.21     83.77 o 
   6  21  10       26.84      -49.58     89.50 o 
  -9  22  10       60.89        3.41    118.63 o 
  -8  22  10      108.33       42.09    160.72 o 
  -7  22  10       12.55       22.96    149.24 o 
  -6  22  10      915.92     1109.76    233.43 o 
  -5  22  10       97.84       30.01    101.13 o 
  -4  22  10     2314.67     1915.74    159.07 o 
  -3  22  10       28.68     -102.90    102.90 o 
  -2  22  10      141.62      106.86     81.75 o 
  -1  22  10      700.67      828.38     97.36 o 
   0  22  10      414.15      371.84     98.65 o 
   1  22  10      176.38       78.47     85.98 o 
   2  22  10     1696.74     1454.18    136.82 o 
   3  22  10      195.22      141.41     91.87 o 
   4  22  10     1035.31     1038.94    127.24 o 
   5  22  10      329.87      361.70    180.86 o 
  -8  23  10       37.34      -61.23    145.42 o 
  -7  23  10       20.77      -84.19    145.42 o 
  -6  23  10      140.07       42.09    156.90 o 
  -5  23  10      185.02      302.31    172.20 o 
  -4  23  10       68.34      114.41     90.81 o 
  -3  23  10      847.60     1082.50    113.00 o 
  -2  23  10      371.31      460.17     91.70 o 
  -1  23  10       46.57      -17.45    152.04 o 
   0  23  10       17.11      -28.86     86.09 o 
   1  23  10      441.73      503.00    106.50 o 
   2  23  10       74.93       46.23     83.97 o 
   3  23  10      212.47      186.41    140.07 o 
   4  23  10       86.38       27.55     91.03 o 
  -7  24  10        1.25      -84.19    156.90 o 
  -6  24  10        4.47      168.38    164.55 o 
  -5  24  10      112.77      149.24    172.20 o 
  -4  24  10     1837.70     1998.23    165.49 o 
  -3  24  10       34.85       25.77     84.44 o 
  -2  24  10      222.34      269.54    106.93 o 
  -1  24  10       16.99      -69.95     86.59 o 
   0  24  10        0.46      -80.57    128.13 o 
   1  24  10       20.25      -56.12    153.64 o 
   2  24  10      538.46      541.09    122.31 o 
   3  24  10       35.98        2.77     98.56 o 
  -6  25  10      223.61      122.46    183.68 o 
  -5  25  10        0.03        0.00    160.72 o 
  -4  25  10        7.99     -153.07    153.07 o 
  -3  25  10        1.80      -78.55     78.55 o 
  -2  25  10       17.03      224.40    120.39 o 
  -1  25  10       85.34      119.58    101.63 o 
   0  25  10      461.84      534.28    256.51 o 
   1  25  10       54.87      -70.35     94.57 o 
   2  25  10      778.65      743.85    127.65 o 
  -5  26  10      234.78      505.13    198.99 o 
  -4  26  10     1285.24     1660.81    279.35 o 
  -3  26  10      364.11      141.59    153.07 o 
  -2  26  10       32.10        5.25    103.88 o 
  -1  26  10      462.70      408.06    132.51 o 
   0  26  10       35.85      -38.22    105.63 o 
   1  26  10       59.20     -144.92    144.92 o 
 -13   0  11       57.38      -34.44    153.07 o 
 -11   0  11      718.53      436.25    172.20 o 
  -9   0  11       11.46      -31.56     97.58 o 
  -7   0  11        2.32      -63.00     63.00 o 
  -5   0  11     6507.93     6728.41    171.03 o 
  -3   0  11     1352.83     1521.78     71.25 o 
  -1   0  11      239.27      203.80     34.19 o 
   1   0  11     2033.00     1909.55    179.86 o 
   3   0  11    10957.99    12161.44    528.09 o 
   5   0  11      181.20      190.22     37.07 o 
   7   0  11      387.08      508.80    131.65 o 
   9   0  11     1627.37     1787.16    163.53 o 
 -14   1  11       39.67       22.60    116.26 o 
 -13   1  11      162.55      237.46    131.05 o 
 -12   1  11      218.81      179.59    117.50 o 
 -11   1  11       81.60       27.76     96.03 o 
 -10   1  11       16.46      144.71     63.10 o 
  -9   1  11     6032.33     6028.52    190.35 o 
  -8   1  11       88.22       23.89     33.39 o 
  -7   1  11       94.24       11.13     32.02 o 
  -6   1  11       89.43       70.42     30.46 o 
  -5   1  11        7.84      -17.93     17.93 o 
  -4   1  11       66.42       48.46     20.63 o 
  -3   1  11      495.21      427.94     46.53 o 
  -2   1  11      293.95      337.78     37.56 o 
  -1   1  11     3105.45     3194.93     71.90 o 
   0   1  11       37.88       67.27     66.97 o 
   1   1  11       10.42      -29.44     48.48 o 
   2   1  11     1534.22     1321.51    113.55 o 
   3   1  11      625.24      815.36    260.22 o 
   4   1  11      632.48      533.57     94.59 o 
   5   1  11       34.12       56.29     24.40 o 
   6   1  11      217.48      203.69     34.25 o 
   7   1  11        0.88       50.72     38.65 o 
   8   1  11       75.76       13.62     53.13 o 
   9   1  11        8.91       36.81     62.36 o 
  10   1  11      106.57      271.19     78.41 o 
 -14   2  11       26.70       -1.83    118.69 o 
 -13   2  11       56.75        8.61    113.55 o 
 -12   2  11      286.58      158.65    114.98 o 
 -11   2  11       25.09      -42.28     84.95 o 
 -10   2  11       74.91      234.71     68.13 o 
  -9   2  11     1587.22     1385.71    104.55 o 
  -8   2  11      454.40      525.00     90.80 o 
  -7   2  11      309.71      303.80     69.17 o 
  -6   2  11      441.97      457.38     33.70 o 
  -5   2  11      471.76      513.00     44.66 o 
  -4   2  11     2084.04     2180.98     54.33 o 
  -3   2  11     2633.66     2771.54     72.02 o 
  -2   2  11     2883.17     2943.13     75.71 o 
  -1   2  11      138.37      118.55     26.18 o 
   0   2  11      167.12      184.35     47.83 o 
   1   2  11     1466.26     1387.07    277.44 o 
   2   2  11     1024.36      866.03     98.74 o 
   3   2  11     2729.19     2830.59    227.69 o 
   4   2  11      216.96      217.82     39.80 o 
   5   2  11       34.90       32.84     24.10 o 
   6   2  11      485.27      504.66     40.75 o 
   7   2  11       58.53      108.38     51.06 o 
   8   2  11      399.36      351.40     64.41 o 
   9   2  11      932.21      994.49     92.79 o 
  10   2  11       15.20      -65.98     65.98 o 
 -14   3  11        0.31      -70.80    113.65 o 
 -13   3  11      275.30      671.65    151.53 o 
 -12   3  11      358.62      282.19    120.21 o 
 -11   3  11        1.62       10.44     97.58 o 
 -10   3  11        1.15       -6.97     62.41 o 
  -9   3  11     7419.82     7202.24    216.68 o 
  -8   3  11      437.22      276.87     68.05 o 
  -7   3  11     1124.18     1119.36     86.81 o 
  -6   3  11       11.99       37.41     29.96 o 
  -5   3  11       27.07        1.23     26.26 o 
  -4   3  11      443.07      410.88     38.31 o 
  -3   3  11     5902.82     5883.50     99.68 o 
  -2   3  11     1770.52     1621.06     57.42 o 
  -1   3  11     7449.27     7393.06    110.22 o 
   0   3  11      879.23      959.05     40.20 o 
   1   3  11     2011.45     2109.08    170.29 o 
   2   3  11       58.65       50.44     58.80 o 
   3   3  11     2098.45     1874.50    399.90 o 
   4   3  11       29.29       50.47     32.98 o 
   5   3  11      530.50      589.87     52.20 o 
   6   3  11       46.93       28.75     32.52 o 
   7   3  11      104.31       71.44     44.31 o 
   8   3  11        0.82      -31.63     72.36 o 
   9   3  11      451.39      514.83     78.00 o 
  10   3  11        0.35      -62.55     64.03 o 
 -14   4  11       15.78       45.03    133.94 o 
 -13   4  11      447.55      607.20    283.18 o 
 -12   4  11        1.58      103.32    108.24 o 
 -11   4  11      586.38      720.41    214.30 o 
 -10   4  11       91.16      163.32     83.40 o 
  -9   4  11      812.76      833.36     90.37 o 
  -8   4  11     1890.26     1666.70    110.47 o 
  -7   4  11      982.08      886.53     80.00 o 
  -6   4  11      233.06      216.40     34.58 o 
  -5   4  11     8378.68     8231.68    185.25 o 
  -4   4  11     2947.76     2849.70     78.19 o 
  -3   4  11    15492.75    15362.93    277.53 o 
  -2   4  11     3707.48     3825.98    132.33 o 
  -1   4  11     2026.53     1933.34     53.94 o 
   0   4  11      381.87      359.56     21.07 o 
   1   4  11      769.33      827.46     90.29 o 
   2   4  11        3.92        7.13     21.17 o 
   3   4  11     5166.02     5221.79    136.45 o 
   4   4  11       83.86       79.36     25.22 o 
   5   4  11      877.47      862.14     82.03 o 
   6   4  11        2.23       -5.21     32.71 o 
   7   4  11      264.35      326.37     68.61 o 
   8   4  11       33.05      -48.71     78.69 o 
   9   4  11      167.25      258.97     91.69 o 
  10   4  11      170.30      232.85     83.71 o 
 -14   5  11       35.68       -6.93    174.12 o 
 -13   5  11       14.68       11.91    109.36 o 
 -12   5  11       43.64      159.92    109.56 o 
 -11   5  11      355.45      242.01    112.08 o 
 -10   5  11      718.54      778.60     87.92 o 
  -9   5  11     7205.10     7645.87    218.95 o 
  -8   5  11       53.91      -28.86     65.62 o 
  -7   5  11      307.87      243.11     70.88 o 
  -6   5  11      103.35       82.03     36.76 o 
  -5   5  11      976.07      975.55     58.19 o 
  -4   5  11       42.32       48.38     25.04 o 
  -3   5  11    13447.29    13539.21    242.16 o 
  -2   5  11      437.54      403.35     37.39 o 
  -1   5  11      897.16      893.04     59.06 o 
   0   5  11     1328.55     1268.14     37.83 o 
   1   5  11     2100.72     2093.39     68.24 o 
   2   5  11     1362.15     1468.80     81.19 o 
   3   5  11     1616.71     1758.12     71.25 o 
   4   5  11      443.52      478.04     33.39 o 
   5   5  11     1991.88     2020.32    135.11 o 
   6   5  11      601.77      629.65     52.12 o 
   7   5  11      184.36      124.83    112.19 o 
   8   5  11      529.95      488.50     76.47 o 
   9   5  11      162.05      190.34     87.73 o 
  10   5  11       78.75       19.60     76.54 o 
 -14   6  11       62.00       21.51    128.34 o 
 -13   6  11      202.21      263.20    231.52 o 
 -12   6  11       44.09       -7.81     97.30 o 
 -11   6  11     3357.76     3160.90    336.75 o 
 -10   6  11      756.50      946.04    108.12 o 
  -9   6  11      209.96      253.59    109.38 o 
  -8   6  11        9.09      -60.80     60.80 o 
  -7   6  11        7.36       55.82     62.88 o 
  -6   6  11      630.53      817.64     85.66 o 
  -5   6  11     4401.01     4602.45    122.83 o 
  -4   6  11     7490.87     7143.65    130.80 o 
  -3   6  11     4262.11     4249.60     99.55 o 
  -2   6  11     1942.54     1826.06     55.73 o 
  -1   6  11      158.66      132.98     24.83 o 
   0   6  11        8.04        7.67     18.32 o 
   1   6  11      588.82      584.66     31.74 o 
   2   6  11     1040.55     1081.19     41.50 o 
   3   6  11     9402.63     9443.19    182.36 o 
   4   6  11      694.34      704.58     40.68 o 
   5   6  11      163.43      214.88     40.38 o 
   6   6  11     1889.76     1829.42    105.26 o 
   7   6  11      117.50      216.34     60.92 o 
   8   6  11        3.35       -3.32     57.75 o 
   9   6  11      698.25      533.28     87.59 o 
  10   6  11      330.88      460.98     96.66 o 
 -14   7  11      160.66      276.81    154.98 o 
 -13   7  11      120.96      -21.07    198.99 o 
 -12   7  11      890.37      838.06    221.95 o 
 -11   7  11      238.59      390.33    168.38 o 
 -10   7  11      435.53      581.22     96.46 o 
  -9   7  11     2785.71     2657.26    160.27 o 
  -8   7  11      708.29      639.78     88.85 o 
  -7   7  11      116.78      191.69     67.21 o 
  -6   7  11      851.35      877.00     89.64 o 
  -5   7  11      148.91      131.13     42.58 o 
  -4   7  11       42.80       69.86     24.74 o 
  -3   7  11     4247.92     4196.61    104.75 o 
  -2   7  11     6022.03     5956.13     88.69 o 
  -1   7  11     4667.39     4679.86    120.73 o 
   0   7  11       84.85       63.55     24.81 o 
   1   7  11       65.94       41.50     23.55 o 
   2   7  11        6.97        6.94     24.94 o 
   3   7  11     1311.10     1648.38     57.37 o 
   4   7  11     3434.92     3732.93    140.24 o 
   5   7  11     1909.45     1999.27     77.77 o 
   6   7  11      115.96      209.78     53.29 o 
   7   7  11       19.07      -50.44     50.44 o 
   8   7  11      138.09       95.78     63.60 o 
   9   7  11      280.56      212.58     73.35 o 
  10   7  11      136.59      279.71     91.92 o 
 -14   8  11       78.46       22.54    181.77 o 
 -13   8  11        1.07       68.88    168.38 o 
 -12   8  11       16.84      149.24    156.90 o 
 -11   8  11      925.63     1151.85    237.26 o 
 -10   8  11     1063.30     1186.39    353.98 o 
  -9   8  11      419.10      559.77    119.31 o 
  -8   8  11     1632.35     1912.72    132.46 o 
  -7   8  11      320.84      165.22     71.27 o 
  -6   8  11     2513.32     2394.78    149.55 o 
  -5   8  11      393.35      427.83     35.68 o 
  -4   8  11     2230.25     2190.41     97.71 o 
  -3   8  11     5323.69     5442.69    105.09 o 
  -2   8  11     1525.67     1507.36     49.39 o 
  -1   8  11       21.83       28.98     24.04 o 
   0   8  11     2401.80     2508.92     62.17 o 
   1   8  11     1994.75     2045.52     61.69 o 
   2   8  11     1803.74     1866.80     61.51 o 
   3   8  11     9467.81     9669.85    166.88 o 
   4   8  11      708.52      836.83     73.35 o 
   5   8  11     2167.89     2235.94     85.17 o 
   6   8  11      860.66      937.10     83.04 o 
   7   8  11      352.00      393.06     70.71 o 
   8   8  11      142.18      158.40     85.14 o 
   9   8  11      713.30      686.98     96.25 o 
 -13   9  11      335.39      463.04    206.65 o 
 -12   9  11      833.13      711.78    221.95 o 
 -11   9  11      420.69      635.24    198.99 o 
 -10   9  11        0.55      126.28    137.76 o 
  -9   9  11     1920.89     2069.82    146.00 o 
  -8   9  11      758.69      973.91    104.81 o 
  -7   9  11      578.59      597.51     86.97 o 
  -6   9  11      470.79      347.25     75.63 o 
  -5   9  11      533.90      466.29     45.30 o 
  -4   9  11      256.19      193.18     58.76 o 
  -3   9  11     2055.05     2095.87     67.59 o 
  -2   9  11     3723.98     3712.70    104.72 o 
  -1   9  11     1086.26     1127.95     64.44 o 
   0   9  11        6.14      -26.27     31.01 o 
   1   9  11      882.18      855.95     45.46 o 
   2   9  11     1232.03     1400.17     58.20 o 
   3   9  11     2259.31     2332.48     67.88 o 
   4   9  11     2711.89     2787.98     91.55 o 
   5   9  11      560.05      586.96     63.06 o 
   6   9  11        5.26      -24.93     53.71 o 
   7   9  11       32.44       86.38     85.17 o 
   8   9  11      119.27      174.93     71.28 o 
   9   9  11      100.56       42.43     70.77 o 
 -13  10  11      294.81      298.49    191.34 o 
 -12  10  11        4.49      -57.40    153.07 o 
 -11  10  11       42.86     -110.98    137.76 o 
 -10  10  11      432.94      378.85    164.55 o 
  -9  10  11       19.16       39.13     77.37 o 
  -8  10  11       58.65       53.75     74.00 o 
  -7  10  11      393.68      393.08     84.79 o 
  -6  10  11      965.89     1139.48    148.62 o 
  -5  10  11     1267.66     1115.22     66.03 o 
  -4  10  11      435.25      289.35     67.20 o 
  -3  10  11     1770.18     1669.85     81.29 o 
  -2  10  11      373.52      376.34     37.57 o 
  -1  10  11      989.97     1041.01     54.02 o 
   0  10  11     4680.56     4537.53     92.16 o 
   1  10  11     3127.12     3226.47     83.85 o 
   2  10  11       51.85       65.30     32.59 o 
   3  10  11       35.01       22.50     31.15 o 
   4  10  11     1662.12     1622.72     87.07 o 
   5  10  11       33.63       38.06     53.35 o 
   6  10  11      185.23      249.14     69.36 o 
   7  10  11        8.31      -54.80     58.51 o 
   8  10  11        1.03      -63.81     63.81 o 
   9  10  11       52.00       71.38     73.23 o 
 -13  11  11      144.34      256.39    202.82 o 
 -12  11  11      102.83       76.54    172.20 o 
 -11  11  11     1153.89     1010.26    229.61 o 
 -10  11  11      676.11      903.12    214.30 o 
  -9  11  11     2630.14     3232.62    183.19 o 
  -8  11  11      244.75      304.46    104.23 o 
  -7  11  11       81.81       54.98     72.41 o 
  -6  11  11       14.37      136.32     66.14 o 
  -5  11  11     1237.69     1072.59     85.61 o 
  -4  11  11       64.36       86.60     41.95 o 
  -3  11  11     1698.44     1499.25     73.33 o 
  -2  11  11     1004.72     1061.68     52.87 o 
  -1  11  11       51.00       73.60     30.46 o 
   0  11  11       76.31       44.06     33.11 o 
   1  11  11      455.60      390.65     40.96 o 
   2  11  11     1129.77     1110.71     62.98 o 
   3  11  11        9.73       39.69     35.50 o 
   4  11  11      262.63      292.70     51.47 o 
   5  11  11       16.78        6.05     57.38 o 
   6  11  11      468.57      580.26     80.22 o 
   7  11  11      173.00      179.46     70.52 o 
   8  11  11      562.36      471.93     90.91 o 
   9  11  11      113.48      193.36     99.69 o 
 -13  12  11      120.80      118.63    187.51 o 
 -12  12  11       34.94       57.40    164.55 o 
 -11  12  11      296.80       53.57    160.72 o 
 -10  12  11        5.54     -126.28    126.28 o 
  -9  12  11      299.24      433.58    101.20 o 
  -8  12  11        4.56       81.63     83.59 o 
  -7  12  11       86.12       37.61     84.63 o 
  -6  12  11      586.75      577.30     89.86 o 
  -5  12  11      585.38      693.23     56.60 o 
  -4  12  11     1845.11     1975.04    158.65 o 
  -3  12  11      535.17      479.12     57.79 o 
  -2  12  11      339.42      393.06     48.90 o 
  -1  12  11     1599.39     1460.12     73.32 o 
   0  12  11       62.70       47.83     34.07 o 
   1  12  11      221.32      187.24     42.77 o 
   2  12  11     1534.63     1549.36     84.77 o 
   3  12  11      151.43       76.57     44.81 o 
   4  12  11        3.12      121.61     68.74 o 
   5  12  11       14.32       28.87     60.90 o 
   6  12  11       50.97       70.88     76.24 o 
   7  12  11       46.86        3.73     68.51 o 
   8  12  11        0.48      -31.94     69.08 o 
   9  12  11      127.34        8.99     80.82 o 
 -12  13  11       31.78     -130.11    130.11 o 
 -11  13  11      633.86      528.09    206.65 o 
 -10  13  11       10.42     -126.28    126.28 o 
  -9  13  11      856.97      780.14    177.94 o 
  -8  13  11     1080.03     1121.91    120.15 o 
  -7  13  11      871.48      990.83    111.94 o 
  -6  13  11      128.84       26.94     71.02 o 
  -5  13  11      877.57     1015.84     75.67 o 
  -4  13  11      590.49      664.56     66.54 o 
  -3  13  11     1821.61     1865.13     94.84 o 
  -2  13  11      162.36      219.57     60.89 o 
  -1  13  11     5085.79     4690.07    141.50 o 
   0  13  11      685.83      646.67     59.31 o 
   1  13  11       27.22       64.80     38.58 o 
   2  13  11      971.42      911.17     72.36 o 
   3  13  11       49.99      118.57     52.75 o 
   4  13  11      942.03      943.36     81.28 o 
   5  13  11      767.22      789.28     92.83 o 
   6  13  11       42.28       31.43     65.95 o 
   7  13  11      547.76      781.17    100.52 o 
   8  13  11        4.52       19.55     76.63 o 
 -12  14  11        1.28      -42.09    156.90 o 
 -11  14  11      179.05      378.85    191.34 o 
 -10  14  11     1259.95     1113.59    244.91 o 
  -9  14  11        9.08      103.32    156.90 o 
  -8  14  11        0.79      109.77     82.87 o 
  -7  14  11      130.72      151.52     85.10 o 
  -6  14  11      372.19      469.54     78.75 o 
  -5  14  11      247.62      262.49     55.18 o 
  -4  14  11     2793.46     2836.42    127.59 o 
  -3  14  11     1516.73     1392.02    100.24 o 
  -2  14  11      845.78      866.53     73.45 o 
  -1  14  11      144.53      260.89     56.24 o 
   0  14  11     2289.24     2202.57    109.92 o 
   1  14  11      570.58      680.51     67.95 o 
   2  14  11     1889.69     1796.93     96.95 o 
   3  14  11     1382.04     1311.50    103.83 o 
   4  14  11      490.55      363.72     68.67 o 
   5  14  11     1581.64     1385.60    112.99 o 
   6  14  11      800.04      652.81     93.48 o 
   7  14  11      375.14      358.47     89.36 o 
   8  14  11        6.59        1.38     87.82 o 
 -12  15  11      115.90      256.39    210.47 o 
 -11  15  11      144.14      168.38    179.86 o 
 -10  15  11        9.97      -76.54    141.59 o 
  -9  15  11     1636.02     1507.74    256.39 o 
  -8  15  11     2051.89     1979.52    155.33 o 
  -7  15  11       51.91       17.88     65.14 o 
  -6  15  11      593.82      604.98     82.84 o 
  -5  15  11       38.69       21.56     53.03 o 
  -4  15  11     1274.85     1288.19     94.86 o 
  -3  15  11      539.28      557.16     67.53 o 
  -2  15  11      587.75      556.45     67.96 o 
  -1  15  11     1636.04     1683.72     96.72 o 
   0  15  11       63.54      142.73     53.51 o 
   1  15  11      429.82      507.94     64.98 o 
   2  15  11     2099.48     2389.20    113.58 o 
   3  15  11     1934.73     2015.12    128.98 o 
   4  15  11      259.69      333.05     67.95 o 
   5  15  11       33.99       48.44     71.43 o 
   6  15  11       30.78       79.75     75.23 o 
   7  15  11      275.09      261.94     88.00 o 
   8  15  11       71.43       16.03     81.77 o 
 -12  16  11       26.64      271.70    206.65 o 
 -11  16  11      247.63      141.59    176.03 o 
 -10  16  11      658.05      711.78    218.13 o 
  -9  16  11      169.96      397.98    191.34 o 
  -8  16  11      870.12      795.73    149.67 o 
  -7  16  11      102.76      196.88     75.63 o 
  -6  16  11       20.35      101.40     93.35 o 
  -5  16  11     2132.53     2088.24    152.16 o 
  -4  16  11       12.78      -54.78     69.24 o 
  -3  16  11      937.90      958.54     80.59 o 
  -2  16  11      131.59      167.36     59.38 o 
  -1  16  11        3.23       -1.67     51.51 o 
   0  16  11     2446.59     2300.00    114.17 o 
   1  16  11     2353.45     2142.94     99.63 o 
   2  16  11     1506.61     1462.64    161.65 o 
   3  16  11       26.50       11.98     64.43 o 
   4  16  11      737.06      703.24     96.19 o 
   5  16  11       29.40      -69.27     80.37 o 
   6  16  11      397.60      346.16     87.03 o 
   7  16  11      263.76      182.33    104.05 o 
 -11  17  11       64.30       34.44    164.55 o 
 -10  17  11      607.70      633.28    250.65 o 
  -9  17  11      944.68      848.43    153.95 o 
  -8  17  11      492.45      426.97    110.42 o 
  -7  17  11      674.74      578.73    117.10 o 
  -6  17  11     1468.57     1528.54    217.77 o 
  -5  17  11     1301.17     1502.27    148.31 o 
  -4  17  11      446.80      383.66     91.89 o 
  -3  17  11      193.24      168.64    136.14 o 
  -2  17  11     2648.04     2666.23    126.20 o 
  -1  17  11       59.87      -25.41     52.61 o 
   0  17  11      155.15      142.82     59.10 o 
   1  17  11        5.59      -20.82     47.70 o 
   2  17  11       11.32      -38.05     63.37 o 
   3  17  11       59.00       78.24     74.23 o 
   4  17  11      526.74      609.89     94.31 o 
   5  17  11        1.28       11.37     73.35 o 
   6  17  11      607.04      599.96    102.51 o 
   7  17  11      154.40      125.45     90.10 o 
 -11  18  11        0.24      235.98    131.48 o 
 -10  18  11      275.05      334.23    142.19 o 
  -9  18  11        3.35      127.33    117.59 o 
  -8  18  11      416.38      795.75    140.40 o 
  -7  18  11      402.76      297.00    126.28 o 
  -6  18  11       81.17      -23.62     80.15 o 
  -5  18  11     1782.07     1615.51    244.29 o 
  -4  18  11     1315.10     1399.28    126.23 o 
  -3  18  11        5.27     -118.93    118.93 o 
  -2  18  11        5.11      -30.36     79.31 o 
  -1  18  11     2310.11     2275.62    120.56 o 
   0  18  11     1121.86     1043.98     82.06 o 
   1  18  11       13.46       24.05     53.79 o 
   2  18  11     2451.35     2379.10    148.22 o 
   3  18  11      247.95       33.27     79.65 o 
   4  18  11     1121.11     1017.20    112.60 o 
   5  18  11       13.41       48.88     79.69 o 
   6  18  11      444.14      497.60    101.79 o 
   7  18  11      183.04      168.18     93.02 o 
 -10  19  11       82.19      -22.40    110.05 o 
  -9  19  11        2.10      -14.62    112.78 o 
  -8  19  11      313.51      379.99    132.02 o 
  -7  19  11     1642.48     1577.28    173.12 o 
  -6  19  11      140.73      124.27    160.08 o 
  -5  19  11     3584.46     3824.09    359.26 o 
  -4  19  11       25.51      -20.70     80.53 o 
  -3  19  11      115.34       10.73     80.57 o 
  -2  19  11     1128.59     1239.60    121.25 o 
  -1  19  11       93.77       59.55     61.97 o 
   0  19  11      235.26       94.54     64.02 o 
   1  19  11     3504.83     3367.41    149.59 o 
   2  19  11     1228.79     1314.71    141.21 o 
   3  19  11      546.57      462.96     92.08 o 
   4  19  11      745.56      643.71    106.91 o 
   5  19  11       63.99       40.92     85.75 o 
   6  19  11      386.42      303.59     98.55 o 
 -10  20  11      297.74      317.95    140.50 o 
  -9  20  11      216.59      290.40    131.22 o 
  -8  20  11      344.67      386.50    183.68 o 
  -7  20  11     1372.02     1549.84    260.22 o 
  -6  20  11       33.92       62.54    139.68 o 
  -5  20  11      278.69      245.37    134.50 o 
  -4  20  11     2439.92     2649.10    172.93 o 
  -3  20  11       79.64      -16.47    214.04 o 
  -2  20  11      544.71      673.58    148.84 o 
  -1  20  11     2680.79     2577.87    138.97 o 
   0  20  11      298.94      350.44     75.61 o 
   1  20  11      234.79      219.31     72.65 o 
   2  20  11      162.05       46.40     84.00 o 
   3  20  11        9.19      -48.94    153.07 o 
   4  20  11        6.26      -44.12     81.91 o 
   5  20  11      831.58     1069.36    125.45 o 
   6  20  11      365.89      288.07    103.18 o 
  -9  21  11       14.36      -37.50    114.79 o 
  -8  21  11       20.11       19.13    156.90 o 
  -7  21  11      235.62      195.16    176.03 o 
  -6  21  11       39.97      145.42    110.94 o 
  -5  21  11     1925.18     2074.81    162.93 o 
  -4  21  11      155.67      102.80     89.95 o 
  -3  21  11       19.50      -99.90    148.02 o 
  -2  21  11      218.02      181.92     75.22 o 
  -1  21  11      155.84      102.91     69.68 o 
   0  21  11      644.72      368.09    111.92 o 
   1  21  11      912.54      939.54     98.96 o 
   2  21  11      222.54      160.83    173.16 o 
   3  21  11      316.07      291.06     94.97 o 
   4  21  11      235.83      280.88     98.12 o 
   5  21  11       90.09      155.95     94.66 o 
  -8  22  11        1.20      107.15    164.55 o 
  -7  22  11      350.77      681.16    198.99 o 
  -6  22  11        7.02     -107.15    153.07 o 
  -5  22  11      122.62       81.89    108.14 o 
  -4  22  11      176.76      319.07    107.71 o 
  -3  22  11        1.21      -77.62     77.62 o 
  -2  22  11        6.27      -75.67     75.67 o 
  -1  22  11      424.14      431.45     85.31 o 
   0  22  11      147.76      -60.30     70.15 o 
   1  22  11      890.98      925.02    141.65 o 
   2  22  11       31.58      -60.72     78.93 o 
   3  22  11      146.35       71.97     92.73 o 
   4  22  11       55.41       23.53     90.97 o 
  -8  23  11       86.79       53.57    176.03 o 
  -7  23  11      127.03      -45.92    164.55 o 
  -6  23  11       72.84       11.48    145.42 o 
  -5  23  11      981.25     1108.71    327.19 o 
  -4  23  11      191.86      142.14    112.11 o 
  -3  23  11       52.66      -32.71     75.47 o 
  -2  23  11      307.22      258.30     86.31 o 
  -1  23  11       65.64       18.26     89.12 o 
   0  23  11        8.84      -82.83     82.83 o 
   1  23  11       24.13       -5.12     88.93 o 
   2  23  11      340.29      156.35     96.83 o 
   3  23  11      280.86       99.52     94.00 o 
   4  23  11       56.40      -33.65    109.85 o 
  -7  24  11      180.50      160.72    183.68 o 
  -6  24  11       55.93       11.48    156.90 o 
  -5  24  11       19.85       99.50    156.90 o 
  -4  24  11      229.21      305.41    104.29 o 
  -3  24  11        7.16      160.67     96.52 o 
  -2  24  11        0.50       59.91     83.80 o 
  -1  24  11      855.51      820.58    128.03 o 
   0  24  11      187.73      161.00    142.45 o 
   1  24  11       12.49       82.83    128.70 o 
   2  24  11       19.07      -15.32     99.22 o 
   3  24  11        0.08      -71.87     92.76 o 
  -5  25  11      173.11       -3.83    160.72 o 
  -4  25  11      148.59       53.57    164.55 o 
  -3  25  11       18.42        3.82     89.72 o 
  -2  25  11        1.33      -34.97    106.86 o 
  -1  25  11      132.51      -29.98    144.47 o 
   0  25  11       62.92       -6.61    117.91 o 
   1  25  11      594.35      706.45    150.79 o 
  -3  26  11       71.38      -18.61    109.56 o 
  -2  26  11      106.57       56.21    121.68 o 
  -1  26  11      403.97      576.22    139.34 o 
 -14   0  12       34.00       -7.65    164.55 o 
 -12   0  12       21.01      -65.05    145.42 o 
 -10   0  12       16.17      -13.55    122.46 o 
  -8   0  12     1586.42     2126.59    167.70 o 
  -6   0  12      148.49       61.79     33.68 o 
  -4   0  12      409.23      358.88     45.29 o 
  -2   0  12      166.62      213.79     50.94 o 
   0   0  12      516.95      608.45    114.80 o 
   2   0  12        3.36      -15.31     91.84 o 
   4   0  12      948.82     1029.40    176.03 o 
   6   0  12     3250.35     3263.76    214.56 o 
   8   0  12      129.15      188.52     84.60 o 
 -14   1  12        4.84       48.73    130.11 o 
 -13   1  12       61.96       17.36    113.55 o 
 -12   1  12      704.23      676.43    302.31 o 
 -11   1  12      122.24      251.29    105.12 o 
 -10   1  12      492.53      595.08     83.35 o 
  -9   1  12        2.87      223.44     74.01 o 
  -8   1  12      831.72      827.47     83.38 o 
  -7   1  12      118.09      183.29     67.39 o 
  -6   1  12     3516.63     3244.08     82.79 o 
  -5   1  12      279.22      395.85     39.39 o 
  -4   1  12      656.01      617.13     33.09 o 
  -3   1  12     3318.47     3217.90    140.73 o 
  -2   1  12      303.55      297.81     37.79 o 
  -1   1  12      459.57      471.99     32.48 o 
   0   1  12     3873.60     3945.18    329.10 o 
   1   1  12      452.04      426.90     74.62 o 
   2   1  12    11135.98    11041.44    397.98 o 
   3   1  12      188.02      193.80     75.19 o 
   4   1  12      331.55      355.62     87.66 o 
   5   1  12       13.52        6.42     23.68 o 
   6   1  12      145.02      190.52     35.19 o 
   7   1  12        3.84       32.47     42.28 o 
   8   1  12     1894.98     1987.37    109.61 o 
   9   1  12       65.67       32.78     62.42 o 
 -14   2  12        6.25      -67.69    117.50 o 
 -13   2  12      265.95      273.09    133.92 o 
 -12   2  12        4.64       29.49    149.24 o 
 -11   2  12       43.62      -25.89    114.80 o 
 -10   2  12     1418.98     1840.69    120.01 o 
  -9   2  12      162.48      161.54     65.78 o 
  -8   2  12      178.14      183.96     78.99 o 
  -7   2  12        0.82      -50.10     50.10 o 
  -6   2  12      631.15      696.68     66.20 o 
  -5   2  12      474.01      397.07     29.19 o 
  -4   2  12      174.98      184.10     27.93 o 
  -3   2  12     2595.98     2484.44     89.32 o 
  -2   2  12       42.58       21.41     27.32 o 
  -1   2  12       47.05       73.97     22.37 o 
   0   2  12     2711.59     2620.71    169.42 o 
   1   2  12      316.10      193.72     76.54 o 
   2   2  12     1042.17      961.94    105.43 o 
   3   2  12     1343.30     1041.44    117.68 o 
   4   2  12       33.77      -71.05     71.67 o 
   5   2  12      297.42      316.15     30.69 o 
   6   2  12      347.39      381.86     51.06 o 
   7   2  12       18.48       77.28     49.67 o 
   8   2  12        0.30      -22.03     52.73 o 
   9   2  12        8.74      -42.27     62.71 o 
 -14   3  12      305.78      208.98    134.57 o 
 -13   3  12      135.82       81.39    120.21 o 
 -12   3  12     2364.56     2465.11    273.61 o 
 -11   3  12        2.32       59.08    141.59 o 
 -10   3  12     1182.16     1240.04    165.70 o 
  -9   3  12       21.32      152.40     62.40 o 
  -8   3  12      418.85      465.01     73.00 o 
  -7   3  12       17.31       23.37     51.94 o 
  -6   3  12    28488.84    27991.86    449.38 o 
  -5   3  12        2.07       -2.66     24.91 o 
  -4   3  12     2165.69     2085.26     58.50 o 
  -3   3  12        0.07      -32.45     32.45 o 
  -2   3  12      610.98      610.22     41.36 o 
  -1   3  12       80.71       83.06     20.68 o 
   0   3  12     4489.99     4247.73    105.49 o 
   1   3  12     1634.32     1745.06     87.89 o 
   2   3  12      827.07     1017.92    156.90 o 
   3   3  12      166.73      101.37     71.67 o 
   4   3  12      605.28      569.38     42.94 o 
   5   3  12      974.81      956.52     43.83 o 
   6   3  12     1048.55     1116.38     55.84 o 
   7   3  12      277.27      290.83     57.13 o 
   8   3  12      549.29      515.61     69.87 o 
   9   3  12        0.31      -35.86     61.46 o 
 -14   4  12       22.37      213.60    133.76 o 
 -13   4  12        5.31      220.04    120.33 o 
 -12   4  12      744.47      459.02    136.73 o 
 -11   4  12      124.18       46.93    101.87 o 
 -10   4  12     1029.10      999.18     95.87 o 
  -9   4  12        5.69       93.59     58.45 o 
  -8   4  12      427.59      321.65     67.68 o 
  -7   4  12      695.84      744.57     77.38 o 
  -6   4  12        3.11       -9.69     50.08 o 
  -5   4  12      619.32      483.06     48.51 o 
  -4   4  12     7951.06     7837.35    143.19 o 
  -3   4  12     2847.28     3035.22    102.38 o 
  -2   4  12      105.73       84.11     30.34 o 
  -1   4  12       86.97      109.53     21.21 o 
   0   4  12     1153.23     1141.48     38.46 o 
   1   4  12      376.50      424.09     37.96 o 
   2   4  12     2039.22     2116.58    147.11 o 
   3   4  12     2210.94     2112.05    120.94 o 
   4   4  12      888.02      830.60     63.18 o 
   5   4  12        6.79      -10.01     29.73 o 
   6   4  12      377.69      399.57     43.91 o 
   7   4  12       37.94       44.40     50.98 o 
   8   4  12       32.82      -57.63     57.63 o 
   9   4  12      292.35      318.32     80.62 o 
 -14   5  12      316.82      482.75    151.44 o 
 -13   5  12       22.76       37.54    113.55 o 
 -12   5  12     2780.38     2536.94    292.75 o 
 -11   5  12      407.33      327.19    116.35 o 
 -10   5  12        3.21       71.75     72.63 o 
  -9   5  12        2.28       61.67     62.02 o 
  -8   5  12      117.54      163.95     62.07 o 
  -7   5  12        9.85       24.67     52.81 o 
  -6   5  12     6074.92     5752.57    193.87 o 
  -5   5  12       72.69       -5.97     28.81 o 
  -4   5  12     7385.69     7696.10    128.62 o 
  -3   5  12      117.50       82.70     22.65 o 
  -2   5  12      106.62       88.30     26.07 o 
  -1   5  12      851.84      829.65     40.53 o 
   0   5  12     2726.50     2513.92     74.75 o 
   1   5  12      269.59      280.49     33.14 o 
   2   5  12     4433.49     4492.35    126.29 o 
   3   5  12       87.69      106.83     37.07 o 
   4   5  12      229.17      244.21     34.12 o 
   5   5  12      561.18      548.41     44.96 o 
   6   5  12      700.27      662.85     52.31 o 
   7   5  12       55.63       17.59     53.77 o 
   8   5  12     1833.06     1979.94    122.19 o 
   9   5  12      313.88      325.68     80.15 o 
 -14   6  12       92.39      164.12    216.21 o 
 -13   6  12       27.99       76.18    116.57 o 
 -12   6  12      726.85      602.93    142.04 o 
 -11   6  12       50.03     -135.29    153.07 o 
 -10   6  12      886.46      879.01     96.55 o 
  -9   6  12       86.72        8.74     63.84 o 
  -8   6  12       56.51        6.37     57.99 o 
  -7   6  12      886.43      789.74     79.34 o 
  -6   6  12       16.26       41.98     49.46 o 
  -5   6  12      579.28      533.20     51.49 o 
  -4   6  12     4683.97     4791.46     94.67 o 
  -3   6  12      263.66      270.25     28.61 o 
  -2   6  12      429.07      417.19     35.49 o 
  -1   6  12      582.53      568.72     36.58 o 
   0   6  12      619.78      613.98     40.30 o 
   1   6  12     1657.03     1684.70     57.46 o 
   2   6  12      214.30      223.80     30.90 o 
   3   6  12     1595.74     1625.28     63.80 o 
   4   6  12     3287.75     3359.69    129.18 o 
   5   6  12      205.27      278.35     61.13 o 
   6   6  12     1125.53     1255.13     98.87 o 
   7   6  12      634.43      571.96     72.05 o 
   8   6  12       37.76       25.62     61.46 o 
   9   6  12      335.03      401.33     84.19 o 
 -13   7  12      170.50       78.63    162.64 o 
 -12   7  12      741.92      612.94    181.77 o 
 -11   7  12      442.79      296.57    116.35 o 
 -10   7  12        2.32       91.87     82.76 o 
  -9   7  12     1150.00     1057.42    115.21 o 
  -8   7  12      150.06      216.19     78.15 o 
  -7   7  12       91.52      -43.26     60.25 o 
  -6   7  12     2999.44     2598.40    180.39 o 
  -5   7  12     2514.10     2579.34    155.16 o 
  -4   7  12     2043.72     1872.76     67.22 o 
  -3   7  12     2919.74     2916.50     69.57 o 
  -2   7  12       59.70      101.12     27.43 o 
  -1   7  12        5.72       15.19     23.33 o 
   0   7  12     1822.89     1900.96     71.81 o 
   1   7  12     1007.95     1010.67     70.37 o 
   2   7  12     5071.55     4972.61     99.41 o 
   3   7  12      163.18      133.31     33.92 o 
   4   7  12     1003.52     1106.34     51.86 o 
   5   7  12     4652.72     4736.93    119.49 o 
   6   7  12      419.01      529.76     69.60 o 
   7   7  12      172.21       96.23     63.91 o 
   8   7  12      726.14      745.01    129.27 o 
   9   7  12        2.20        6.12     75.41 o 
 -13   8  12       53.16       51.49    149.24 o 
 -12   8  12        1.13       45.92    156.90 o 
 -11   8  12      671.75      665.86    202.82 o 
 -10   8  12     1975.12     2218.76    157.34 o 
  -9   8  12      472.84      362.63     92.20 o 
  -8   8  12        4.46       -4.43     68.12 o 
  -7   8  12      453.63      522.18     84.49 o 
  -6   8  12      298.05      277.45     72.46 o 
  -5   8  12     1090.28     1096.21     60.44 o 
  -4   8  12      313.33      185.56     54.54 o 
  -3   8  12     2068.78     2144.63     62.19 o 
  -2   8  12      964.97      916.67     45.86 o 
  -1   8  12     1049.10     1099.00     46.62 o 
   0   8  12      861.10      837.42     44.26 o 
   1   8  12       96.87      105.59     29.32 o 
   2   8  12      148.89       93.53     31.01 o 
   3   8  12     1348.60     1477.64     63.74 o 
   4   8  12       22.50      -35.88     35.88 o 
   5   8  12      435.86      411.15     57.70 o 
   6   8  12      701.55      588.46     72.80 o 
   7   8  12      441.11      471.36     76.54 o 
   8   8  12      139.27      174.18     67.80 o 
   9   8  12      263.07      164.02     77.69 o 
 -13   9  12        9.69      352.06    198.99 o 
 -12   9  12      555.75      313.79    202.82 o 
 -11   9  12      191.64       53.57    160.72 o 
 -10   9  12      800.51      964.34    141.89 o 
  -9   9  12     1344.83     1314.41    125.90 o 
  -8   9  12       50.04       81.50     73.56 o 
  -7   9  12      311.53      457.82     94.13 o 
  -6   9  12     4655.59     4519.38    227.30 o 
  -5   9  12     2567.71     2516.85    119.86 o 
  -4   9  12     1952.34     2037.61     87.80 o 
  -3   9  12     3317.97     3442.69     85.95 o 
  -2   9  12     1373.96     1284.68     46.99 o 
  -1   9  12      115.44      113.56     29.72 o 
   0   9  12     1073.39     1035.37     45.67 o 
   1   9  12     4607.41     4672.43    127.50 o 
   2   9  12     3195.83     3267.60     92.65 o 
   3   9  12     1031.88      996.61     58.16 o 
   4   9  12      411.72      404.25     54.20 o 
   5   9  12        4.59       35.22     50.70 o 
   6   9  12      239.31      255.89     63.93 o 
   7   9  12      350.59      478.48     75.84 o 
   8   9  12       53.55      -34.23     62.19 o 
   9   9  12        4.87       57.25     73.23 o 
 -13  10  12        5.65      317.62    198.99 o 
 -12  10  12        4.04      107.15    172.20 o 
 -11  10  12      578.14      684.99    210.47 o 
 -10  10  12      661.66      828.04    140.40 o 
  -9  10  12      389.41      484.11     96.83 o 
  -8  10  12      283.70      225.41     82.34 o 
  -7  10  12      121.48      170.74     73.75 o 
  -6  10  12        8.88      -56.90     56.90 o 
  -5  10  12      462.38      498.79     52.20 o 
  -4  10  12      441.95      342.85     51.37 o 
  -3  10  12     2399.24     2578.91     92.75 o 
  -2  10  12      155.62      180.02     37.21 o 
  -1  10  12        7.10        3.07     32.87 o 
   0  10  12     1000.23      874.43     51.24 o 
   1  10  12       57.52       40.83     31.38 o 
   2  10  12        9.60      -10.81     35.85 o 
   3  10  12     3491.19     3456.12     92.36 o 
   4  10  12     1034.35     1006.57     87.27 o 
   5  10  12      616.03      682.35    106.71 o 
   6  10  12      149.54       49.71     57.89 o 
   7  10  12      472.00      526.77     81.54 o 
   8  10  12       34.18       79.41     72.17 o 
 -13  11  12        9.19      103.32    195.16 o 
 -12  11  12      282.62      221.95    183.68 o 
 -11  11  12       66.14       22.96    156.90 o 
 -10  11  12     2414.45     2556.27    309.97 o 
  -9  11  12       81.27      134.05     87.50 o 
  -8  11  12      906.53      853.64    169.51 o 
  -7  11  12      172.53      109.40     75.03 o 
  -6  11  12      851.30      893.82    201.66 o 
  -5  11  12      852.10      766.19     68.64 o 
  -4  11  12     1596.24     1583.35     84.53 o 
  -3  11  12        9.81        3.80     43.06 o 
  -2  11  12     2158.64     2180.85     87.15 o 
  -1  11  12     1596.45     1636.06     69.73 o 
   0  11  12        9.37       17.58     34.47 o 
   1  11  12       14.84        2.36     32.43 o 
   2  11  12      105.93       90.49     47.50 o 
   3  11  12        3.66        6.24     41.49 o 
   4  11  12      948.87      715.75     79.98 o 
   5  11  12      323.48      419.36     74.32 o 
   6  11  12      724.40      756.66     86.51 o 
   7  11  12        1.71       -8.49     66.25 o 
   8  11  12      642.17      592.81     94.86 o 
 -13  12  12       20.69      -49.75    176.03 o 
 -12  12  12       11.67      -45.92    168.38 o 
 -11  12  12      178.30      229.61    172.20 o 
 -10  12  12      317.56      198.99    156.90 o 
  -9  12  12       83.95      159.44     88.63 o 
  -8  12  12       39.76       25.93     76.37 o 
  -7  12  12       17.46      168.99     78.80 o 
  -6  12  12       68.41       57.85     69.59 o 
  -5  12  12     2549.05     2338.16    103.62 o 
  -4  12  12        3.76       36.07     44.64 o 
  -3  12  12        5.03      -41.18     41.18 o 
  -2  12  12      364.50      352.82     70.15 o 
  -1  12  12      208.63      172.92     44.73 o 
   0  12  12      291.82      289.40     47.28 o 
   1  12  12      984.80     1116.04     66.62 o 
   2  12  12        6.59      -45.55     45.55 o 
   3  12  12     1453.14     1272.28     96.64 o 
   4  12  12      208.36      240.75     66.79 o 
   5  12  12       38.72       26.03     64.50 o 
   6  12  12        3.21      -58.72     58.72 o 
   7  12  12      411.00      393.53     84.53 o 
   8  12  12       92.35      -90.62     90.62 o 
 -12  13  12      163.09      -53.57    168.38 o 
 -11  13  12      337.11      627.59    210.47 o 
 -10  13  12       89.27      145.42    160.72 o 
  -9  13  12        3.45       67.64    100.01 o 
  -8  13  12      219.69      262.03     89.22 o 
  -7  13  12       31.45       24.19     94.10 o 
  -6  13  12     1133.37     1215.19     97.49 o 
  -5  13  12     2456.00     2186.07    103.16 o 
  -4  13  12     1475.76     1362.45     86.30 o 
  -3  13  12       57.36       12.70     46.93 o 
  -2  13  12      274.97      219.73     54.24 o 
  -1  13  12     2352.08     2255.15    105.17 o 
   0  13  12     1384.39     1343.86     83.54 o 
   1  13  12      696.61      724.36     67.12 o 
   2  13  12     1021.24      916.21     72.82 o 
   3  13  12        0.91      -21.67     65.25 o 
   4  13  12      542.95      740.14    159.12 o 
   5  13  12      857.17      796.56     94.77 o 
   6  13  12       26.02      -64.09     64.09 o 
   7  13  12        8.84       55.95     73.62 o 
   8  13  12      743.24      810.23    109.59 o 
 -12  14  12      136.41      149.24    183.68 o 
 -11  14  12        3.02       19.13    172.20 o 
 -10  14  12       52.46       88.02    160.72 o 
  -9  14  12     1173.89     1427.94    212.39 o 
  -8  14  12      136.33      151.51     87.41 o 
  -7  14  12      427.46      530.93     98.69 o 
  -6  14  12        2.98      152.70     63.17 o 
  -5  14  12      185.84      319.93     77.33 o 
  -4  14  12     1181.21      991.28     80.29 o 
  -3  14  12     1360.89     1280.82    107.71 o 
  -2  14  12      245.80      284.03     57.76 o 
  -1  14  12     1058.06     1040.97     79.49 o 
   0  14  12      374.47      410.67     61.60 o 
   1  14  12      154.36       84.25     51.15 o 
   2  14  12       25.33      -12.18     50.48 o 
   3  14  12      461.07      414.54    103.43 o 
   4  14  12      296.31      360.58     78.78 o 
   5  14  12       31.86      112.06     73.56 o 
   6  14  12        8.87      -39.20     67.58 o 
   7  14  12      249.19      175.93    101.87 o 
 -12  15  12       17.58      133.94    191.34 o 
 -11  15  12      261.53      359.72    214.30 o 
 -10  15  12        1.57      176.03    160.72 o 
  -9  15  12     1019.50     1125.07    237.26 o 
  -8  15  12      123.61      104.57     88.63 o 
  -7  15  12       29.03       35.43     70.19 o 
  -6  15  12       96.97      113.87     82.47 o 
  -5  15  12      784.80      942.60    108.98 o 
  -4  15  12       19.50      120.31     53.34 o 
  -3  15  12      590.79      576.36     69.63 o 
  -2  15  12     3116.92     3165.58    204.37 o 
  -1  15  12      415.87      549.81     68.81 o 
   0  15  12     1939.01     2101.50    107.67 o 
   1  15  12     2962.77     2927.82    123.90 o 
   2  15  12      820.96      884.28     79.03 o 
   3  15  12      536.12      462.95     81.96 o 
   4  15  12        7.44      -24.85     64.47 o 
   5  15  12      142.89      130.37     75.05 o 
   6  15  12      771.88      535.79     94.04 o 
   7  15  12       25.14      -72.31     72.31 o 
 -11  16  12      245.22       34.44    168.38 o 
 -10  16  12      269.52      260.22    179.86 o 
  -9  16  12      583.28      570.19    210.47 o 
  -8  16  12      123.58       79.55     83.43 o 
  -7  16  12      504.30      410.09     83.08 o 
  -6  16  12      443.39      528.60    103.57 o 
  -5  16  12      727.53      967.15    155.80 o 
  -4  16  12       26.45      -49.68     49.68 o 
  -3  16  12      325.11      319.44     64.59 o 
  -2  16  12       12.17      -40.22     71.25 o 
  -1  16  12       13.47       13.77     60.10 o 
   0  16  12      721.59      691.99     76.52 o 
   1  16  12      266.85      338.05     57.31 o 
   2  16  12      434.46      331.77     78.78 o 
   3  16  12     1417.27     1354.45    114.03 o 
   4  16  12       98.16       84.74     74.23 o 
   5  16  12      128.46      105.71     77.46 o 
   6  16  12      280.79      132.01     84.42 o 
   7  16  12       13.09      -77.78     77.78 o 
 -11  17  12       13.55      -61.23    168.38 o 
 -10  17  12      649.41      755.53    150.88 o 
  -9  17  12       72.25      -96.53     96.53 o 
  -8  17  12     1252.98     1054.09    125.67 o 
  -7  17  12       99.35       37.73     87.36 o 
  -6  17  12     1068.01     1049.46    119.56 o 
  -5  17  12     1336.98     1190.69    124.10 o 
  -4  17  12      185.19      180.67     62.33 o 
  -3  17  12       96.97        2.46     90.03 o 
  -2  17  12       32.53      -52.05     52.05 o 
  -1  17  12      122.57       82.56     57.18 o 
   0  17  12      257.61      347.00     66.22 o 
   1  17  12     2002.30     1925.52     98.69 o 
   2  17  12      110.68      122.44     77.46 o 
   3  17  12      786.76      736.41     98.98 o 
   4  17  12      396.02      394.14    109.14 o 
   5  17  12       55.63       -6.31     77.65 o 
   6  17  12       62.01      110.30     83.81 o 
 -10  18  12       37.12       -6.03    117.68 o 
  -9  18  12      100.41       95.28    120.39 o 
  -8  18  12      112.18       43.76    154.98 o 
  -7  18  12      512.60      704.35    115.87 o 
  -6  18  12      728.06      706.67    115.25 o 
  -5  18  12       13.71       21.27     84.32 o 
  -4  18  12       60.55       16.49     59.39 o 
  -3  18  12      683.90      654.56     79.94 o 
  -2  18  12       18.54       -2.46     57.92 o 
  -1  18  12       95.23       77.65     62.28 o 
   0  18  12     1221.80     1386.81    101.28 o 
   1  18  12     1000.79     1067.28     83.09 o 
   2  18  12       91.88      137.83     79.85 o 
   3  18  12      631.82      690.23    169.00 o 
   4  18  12       19.04      -37.40     74.32 o 
   5  18  12       42.46       55.93     83.79 o 
   6  18  12       59.74       61.27     87.13 o 
 -10  19  12      107.53     -132.02    132.02 o 
  -9  19  12       28.89       43.51    114.80 o 
  -8  19  12     1216.91     1186.30    221.95 o 
  -7  19  12      125.67      196.70    114.98 o 
  -6  19  12      308.40      168.21    114.59 o 
  -5  19  12     1888.70     1861.35    151.48 o 
  -4  19  12      241.01      318.72     93.06 o 
  -3  19  12      190.82      230.62     67.84 o 
  -2  19  12     1288.96     1262.35    120.41 o 
  -1  19  12      919.77      928.67     92.14 o 
   0  19  12      176.78      133.82     60.38 o 
   1  19  12      524.47      506.25     81.33 o 
   2  19  12       22.03       64.23     77.54 o 
   3  19  12       48.04       -0.91     77.73 o 
   4  19  12      137.80      158.64     87.13 o 
   5  19  12      343.24      274.74     99.34 o 
  -9  20  12        2.93      -21.36    105.63 o 
  -8  20  12      648.71      650.55    202.82 o 
  -7  20  12      815.16      996.15    152.72 o 
  -6  20  12      188.86      228.79    158.04 o 
  -5  20  12       18.89       -9.96     88.07 o 
  -4  20  12        8.33       37.59     89.39 o 
  -3  20  12     1461.45     1302.08    106.77 o 
  -2  20  12       21.89      -24.24     75.67 o 
  -1  20  12      467.17      536.48     72.59 o 
   0  20  12      749.72      739.15     80.16 o 
   1  20  12       48.14      -39.21     60.62 o 
   2  20  12      330.05      196.83     87.75 o 
   3  20  12      302.57      406.48     97.11 o 
   4  20  12       57.74      112.65     89.92 o 
   5  20  12       41.82      -14.64     89.62 o 
  -9  21  12        0.63     -107.15    168.38 o 
  -8  21  12      237.23      409.46    191.34 o 
  -7  21  12       48.05      187.51    172.20 o 
  -6  21  12        2.14      -97.66    153.07 o 
  -5  21  12       45.86       16.09     94.26 o 
  -4  21  12      219.32       48.98     93.52 o 
  -3  21  12       40.27      -49.57    107.38 o 
  -2  21  12     2045.93     2031.31    127.07 o 
  -1  21  12        7.46      -26.05     55.92 o 
   0  21  12        9.20      -57.65     57.65 o 
   1  21  12        5.68      -82.34     82.34 o 
   2  21  12      297.10      314.93     92.83 o 
   3  21  12       20.58      -64.91     83.80 o 
   4  21  12     1121.94     1017.53    128.42 o 
  -8  22  12       36.22      -61.23    172.20 o 
  -7  22  12        8.01      -38.27    153.07 o 
  -6  22  12      333.05      606.77    143.34 o 
  -5  22  12       11.59      151.39    177.94 o 
  -4  22  12       37.12      -74.44    163.67 o 
  -3  22  12       68.86       67.72     98.04 o 
  -2  22  12       38.10       24.86     63.16 o 
  -1  22  12      195.14       71.23     65.48 o 
   0  22  12      315.52      224.24     79.54 o 
   1  22  12      134.51      139.87     74.33 o 
   2  22  12       30.78      -74.63     82.67 o 
   3  22  12      132.32       12.60    102.56 o 
  -7  23  12      115.96      214.30    179.86 o 
  -6  23  12      121.64      432.42    176.03 o 
  -5  23  12        9.36      100.52    115.98 o 
  -4  23  12       25.82      -93.77     93.77 o 
  -3  23  12      252.22      304.09     92.53 o 
  -2  23  12      280.31      305.22     76.81 o 
  -1  23  12        0.03      -73.29     73.29 o 
   0  23  12      211.99      214.53     79.86 o 
   1  23  12       76.44      -23.53     73.13 o 
   2  23  12        8.71      -24.43     84.80 o 
   3  23  12      183.09      132.30     98.94 o 
  -6  24  12       59.55      302.31    183.68 o 
  -5  24  12        0.61      -30.61    153.07 o 
  -4  24  12        1.99      123.60     95.48 o 
  -3  24  12        4.30      -78.65     78.65 o 
  -2  24  12       82.40       23.00     87.27 o 
  -1  24  12       75.52      -19.74     73.30 o 
   0  24  12       39.59      -74.61     74.61 o 
   1  24  12      169.00       58.05     97.77 o 
   2  24  12        3.98       76.54    141.59 o 
  -4  25  12      151.58       38.86    101.44 o 
  -3  25  12       20.30       77.51    120.19 o 
  -2  25  12      435.36      310.39    183.90 o 
  -1  25  12       21.59      -60.41     72.42 o 
   0  25  12      452.74      389.38    159.91 o 
 -13   0  13     1057.47      746.22    225.78 o 
 -11   0  13      218.31      118.63    156.90 o 
  -9   0  13      404.87      356.62    128.20 o 
  -7   0  13    19606.66    18435.26    528.75 o 
  -5   0  13      908.99      847.07     56.48 o 
  -3   0  13      676.07      646.27     84.19 o 
  -1   0  13     3002.93     3240.58    256.39 o 
   1   0  13    49089.46    48768.22   1641.68 o 
   3   0  13     2755.08     2678.73    248.74 o 
   5   0  13        5.16       -4.08     35.10 o 
   7   0  13     1456.73     1315.49    119.14 o 
   9   0  13       11.08       49.26     89.79 o 
 -14   1  13        2.66     -120.39    120.39 o 
 -13   1  13       19.40      -48.16    103.94 o 
 -12   1  13      352.59      225.45    125.80 o 
 -11   1  13     1623.58     1740.43    188.05 o 
 -10   1  13      205.35      255.58     74.89 o 
  -9   1  13      851.92      941.23     91.57 o 
  -8   1  13     4700.26     4912.37    164.00 o 
  -7   1  13      987.69      875.91     85.31 o 
  -6   1  13       31.75      -19.49     28.49 o 
  -5   1  13      726.50      702.82     37.50 o 
  -4   1  13        4.05       14.77     23.43 o 
  -3   1  13     2367.73     2274.35     96.30 o 
  -2   1  13      117.16       56.31     39.22 o 
  -1   1  13     5572.38     5552.68     98.30 o 
   0   1  13      704.73      795.97    126.28 o 
   1   1  13     3021.95     2746.13    163.56 o 
   2   1  13      740.67      803.91    221.95 o 
   3   1  13      152.34      203.01    143.50 o 
   4   1  13       58.23       96.45     79.79 o 
   5   1  13     2906.00     2938.58    152.73 o 
   6   1  13        0.26       39.12     34.64 o 
   7   1  13      170.13      104.24     51.93 o 
   8   1  13        0.68       57.90     51.28 o 
   9   1  13      420.92      454.57     74.94 o 
 -14   2  13      100.76     -125.63    125.63 o 
 -13   2  13      920.13     1104.45    173.76 o 
 -12   2  13       11.99      -41.36    105.12 o 
 -11   2  13      229.26      463.20    125.80 o 
 -10   2  13        8.78      108.29     66.56 o 
  -9   2  13     1140.22     1178.33     99.83 o 
  -8   2  13      334.97      303.80     69.27 o 
  -7   2  13     6695.17     6787.56    187.15 o 
  -6   2  13     2550.20     2124.09    102.00 o 
  -5   2  13      157.83      139.42     29.06 o 
  -4   2  13        6.32      -20.61     20.61 o 
  -3   2  13       73.52       23.77     38.57 o 
  -2   2  13       88.58       25.48     38.78 o 
  -1   2  13     3250.24     3107.09     61.25 o 
   0   2  13     2765.61     2968.87     92.26 o 
   1   2  13     2618.07     2407.03    218.13 o 
   2   2  13      356.63      514.75     89.89 o 
   3   2  13      427.17      443.60     91.88 o 
   4   2  13        0.28      -19.13     73.06 o 
   5   2  13      388.32      364.69     37.70 o 
   6   2  13        5.70       15.27     32.04 o 
   7   2  13     2492.56     2563.56    111.15 o 
   8   2  13       40.82       95.21     56.90 o 
   9   2  13      145.38      133.82     65.13 o 
 -14   3  13       24.17       -3.50    125.28 o 
 -13   3  13      107.12       87.41    195.16 o 
 -12   3  13      660.00      436.48    137.92 o 
 -11   3  13       21.53      -44.01     97.41 o 
 -10   3  13        0.56      114.47     78.99 o 
  -9   3  13     3423.39     3495.81    238.61 o 
  -8   3  13     1942.38     1751.56    138.87 o 
  -7   3  13      240.01      198.05    102.18 o 
  -6   3  13       10.88       27.31     61.86 o 
  -5   3  13        8.43      -16.72     32.00 o 
  -4   3  13     1472.63     1393.27     55.49 o 
  -3   3  13       19.25       19.67     39.05 o 
  -2   3  13      393.62      348.36     37.93 o 
  -1   3  13       78.05       61.62     22.07 o 
   0   3  13       93.39      144.71     28.22 o 
   1   3  13        1.25       27.98     34.84 o 
   2   3  13       88.96      -34.44     91.84 o 
   3   3  13       90.35      221.95    122.46 o 
   4   3  13        0.57      -20.56     31.50 o 
   5   3  13     1429.20     1503.99     89.86 o 
   6   3  13        1.14        1.42     32.62 o 
   7   3  13       68.89       69.22     54.22 o 
   8   3  13      385.18      375.77     65.96 o 
   9   3  13      116.39       96.09     68.15 o 
 -14   4  13        1.85     -113.10    121.68 o 
 -13   4  13     1278.52     1168.37    182.51 o 
 -12   4  13        1.01       26.44    105.12 o 
 -11   4  13       84.51      209.80    107.83 o 
 -10   4  13        0.77      118.88     65.01 o 
  -9   4  13      982.24     1011.30     95.25 o 
  -8   4  13       95.75       13.90     58.36 o 
  -7   4  13     4081.22     3808.11    137.79 o 
  -6   4  13      134.37      115.62     54.68 o 
  -5   4  13     2240.02     2066.42    100.98 o 
  -4   4  13        2.29       15.22     33.60 o 
  -3   4  13      143.84      189.57     37.84 o 
  -2   4  13      138.70      103.73     32.87 o 
  -1   4  13     2168.68     2326.22     55.72 o 
   0   4  13      256.93      200.41     24.66 o 
   1   4  13     1712.29     1632.41     70.61 o 
   2   4  13      120.61       77.15     31.96 o 
   3   4  13      977.90      973.21     56.36 o 
   4   4  13      652.45      647.07     53.27 o 
   5   4  13     1498.18     1798.02    111.80 o 
   6   4  13      607.40      727.54    110.17 o 
   7   4  13     1827.24     1809.35    129.15 o 
   8   4  13        8.93      -21.07     56.84 o 
   9   4  13      472.64      575.25     91.39 o 
 -14   5  13      102.77       27.24    126.83 o 
 -13   5  13       97.48      -67.02    107.33 o 
 -12   5  13      172.69      122.46    105.53 o 
 -11   5  13        5.29      -89.30     89.30 o 
 -10   5  13      149.95      244.67     72.95 o 
  -9   5  13      353.34      259.83     71.28 o 
  -8   5  13       77.59       36.16     59.05 o 
  -7   5  13      405.23      384.48     66.52 o 
  -6   5  13        8.19      -15.51     46.56 o 
  -5   5  13     1145.53     1074.35     65.72 o 
  -4   5  13     4299.20     4464.09    198.02 o 
  -3   5  13     3193.56     3227.42     92.82 o 
  -2   5  13      643.60      684.52     38.16 o 
  -1   5  13     1308.40     1248.57     43.67 o 
   0   5  13      414.84      390.84     30.11 o 
   1   5  13       10.30       -7.45     36.03 o 
   2   5  13     1359.20     1403.51    153.55 o 
   3   5  13      176.07      132.77     40.95 o 
   4   5  13       34.45       58.66     40.31 o 
   5   5  13     2450.92     2667.61     83.05 o 
   6   5  13      442.90      615.88    128.63 o 
   7   5  13       30.38       46.59     56.98 o 
   8   5  13      373.24      308.86     70.83 o 
   9   5  13       45.57       16.64     69.48 o 
 -13   6  13      453.15      504.15    147.31 o 
 -12   6  13       49.15      116.32    111.69 o 
 -11   6  13       65.55       46.02     99.68 o 
 -10   6  13      179.27      260.92     73.67 o 
  -9   6  13       69.70       17.71     63.53 o 
  -8   6  13      289.17      228.52     64.60 o 
  -7   6  13      911.44      987.34     83.81 o 
  -6   6  13       59.04        8.64     48.47 o 
  -5   6  13     2071.03     2014.64     94.38 o 
  -4   6  13     2208.26     2380.49     74.10 o 
  -3   6  13      531.51      521.10     47.52 o 
  -2   6  13      500.95      447.02     34.91 o 
  -1   6  13     1194.01     1152.02     58.26 o 
   0   6  13      759.34      768.69     35.13 o 
   1   6  13     2427.15     2509.80     75.06 o 
   2   6  13        6.33       14.84     30.57 o 
   3   6  13       39.02       53.68     28.95 o 
   4   6  13      935.45      989.18     46.64 o 
   5   6  13     2061.90     2184.58     84.62 o 
   6   6  13      629.88      678.44     62.85 o 
   7   6  13      825.91      771.90     80.92 o 
   8   6  13       25.51       77.28     65.19 o 
   9   6  13        5.95       89.96    112.29 o 
 -13   7  13       41.26      -31.51    108.97 o 
 -12   7  13       48.40      146.31    115.51 o 
 -11   7  13      352.18      358.93    118.69 o 
 -10   7  13       61.52       64.49     69.17 o 
  -9   7  13      114.54       24.54     62.81 o 
  -8   7  13      221.78      175.72     66.35 o 
  -7   7  13        1.09      -11.05    101.63 o 
  -6   7  13      885.74      797.43     74.99 o 
  -5   7  13      691.61      578.20     62.97 o 
  -4   7  13      223.82      213.21     47.92 o 
  -3   7  13      253.22      237.13     28.99 o 
  -2   7  13      542.63      582.98     39.15 o 
  -1   7  13     1610.42     1719.71     61.20 o 
   0   7  13     1672.61     1646.53     50.60 o 
   1   7  13       36.85       42.84     30.74 o 
   2   7  13     1014.62     1056.73     66.26 o 
   3   7  13       42.32       51.34     32.20 o 
   4   7  13       58.51       49.80     42.78 o 
   5   7  13      227.83      244.04     44.50 o 
   6   7  13       53.79       15.77     51.67 o 
   7   7  13       25.02       36.06     57.44 o 
   8   7  13       32.27        5.63     64.83 o 
 -13   8  13      705.57      581.77    155.43 o 
 -12   8  13        6.55     -104.60    104.60 o 
 -11   8  13      135.95      168.38    113.65 o 
 -10   8  13      269.67      409.61     95.72 o 
  -9   8  13      170.05      362.02    104.27 o 
  -8   8  13      166.38       94.06     75.81 o 
  -7   8  13     1353.24     1527.00    118.79 o 
  -6   8  13      550.93      631.04    125.46 o 
  -5   8  13     1167.49     1210.20     60.19 o 
  -4   8  13      448.75      369.52     49.52 o 
  -3   8  13     1507.50     1602.99     57.36 o 
  -2   8  13        2.64       20.39     38.69 o 
  -1   8  13     1064.87     1020.22     51.89 o 
   0   8  13      435.47      443.65     38.75 o 
   1   8  13     1482.80     1450.34     70.41 o 
   2   8  13      192.47      134.17     36.36 o 
   3   8  13      915.57      855.62     53.21 o 
   4   8  13      588.97      458.87     44.53 o 
   5   8  13      366.47      334.73     61.83 o 
   6   8  13       75.44       60.85     56.01 o 
   7   8  13     1023.24     1040.31     94.40 o 
   8   8  13       48.50       86.30     89.85 o 
 -13   9  13        2.40      114.11    149.24 o 
 -12   9  13       57.16     -101.23    101.23 o 
 -11   9  13       66.41      214.30    168.38 o 
 -10   9  13       43.31      215.42    102.19 o 
  -9   9  13      207.25      244.68    136.14 o 
  -8   9  13      271.47      252.96     81.15 o 
  -7   9  13      118.10      166.44     98.76 o 
  -6   9  13      137.89      137.55     64.57 o 
  -5   9  13      280.38      265.76     48.46 o 
  -4   9  13      515.51      603.27     76.06 o 
  -3   9  13     1210.41     1254.49     59.10 o 
  -2   9  13     5670.46     5818.09    123.73 o 
  -1   9  13       31.70       45.02     32.80 o 
   0   9  13     2756.30     2653.61     78.72 o 
   1   9  13        0.24      -24.09     28.77 o 
   2   9  13        8.97      -34.29     34.29 o 
   3   9  13      744.25      669.91     53.00 o 
   4   9  13     1249.87     1130.76     86.71 o 
   5   9  13     1203.36     1142.79     90.91 o 
   6   9  13      483.89      514.77    114.99 o 
   7   9  13       20.41       13.74     62.89 o 
   8   9  13       21.22      -31.14     65.64 o 
 -13  10  13     1388.14     1304.84    198.99 o 
 -12  10  13        6.26       15.31    149.24 o 
 -11  10  13      229.05      141.59    168.38 o 
 -10  10  13       48.22      227.48    109.36 o 
  -9  10  13      265.49      372.48    145.52 o 
  -8  10  13        6.92       64.29    128.80 o 
  -7  10  13     2880.35     2889.39    158.26 o 
  -6  10  13     1312.79     1405.42    148.59 o 
  -5  10  13      520.99      450.04    104.08 o 
  -4  10  13      213.64      241.40     52.15 o 
  -3  10  13       67.65       49.11     44.70 o 
  -2  10  13      647.62      654.17     56.64 o 
  -1  10  13     4700.84     4806.99    112.86 o 
   0  10  13       15.41        3.62     32.84 o 
   1  10  13       53.97       60.30     34.18 o 
   2  10  13       12.19      -34.43     38.42 o 
   3  10  13     1398.25     1347.67     85.02 o 
   4  10  13      353.96      257.97     61.31 o 
   5  10  13       73.49      -17.18     55.37 o 
   6  10  13      129.36      201.42     66.79 o 
   7  10  13     1003.24     1053.15    118.87 o 
   8  10  13       36.08       83.08     74.28 o 
 -13  11  13       49.64       -3.83    195.16 o 
 -12  11  13       38.26       91.84    172.20 o 
 -11  11  13       27.98       19.13    145.42 o 
 -10  11  13        0.68      204.94    137.76 o 
  -9  11  13     1701.92     1978.17    151.43 o 
  -8  11  13      766.65      869.10    139.91 o 
  -7  11  13      914.13      897.14    106.70 o 
  -6  11  13       36.78       14.81     62.64 o 
  -5  11  13       65.59      160.61     59.10 o 
  -4  11  13     1637.63     1645.30     88.30 o 
  -3  11  13      460.77      452.92     59.61 o 
  -2  11  13     3782.71     3651.06     99.30 o 
  -1  11  13     1769.91     1676.11     77.88 o 
   0  11  13       22.80       36.44     49.57 o 
   1  11  13      215.08      171.29     43.39 o 
   2  11  13     3203.32     3243.14    117.39 o 
   3  11  13       10.25      -18.14     41.81 o 
   4  11  13      677.85      734.06     81.15 o 
   5  11  13      678.50      827.72    128.71 o 
   6  11  13      423.98      597.72     82.70 o 
   7  11  13       35.04       52.27     70.54 o 
   8  11  13      169.38      108.74     78.13 o 
 -12  12  13       44.65     -145.42    164.55 o 
 -11  12  13      362.15      241.09    179.86 o 
 -10  12  13     1901.75     1817.71    271.70 o 
  -9  12  13      403.48      357.14     98.43 o 
  -8  12  13      150.90      158.49     86.06 o 
  -7  12  13     1186.56     1159.61    165.99 o 
  -6  12  13     2193.99     2223.05    138.84 o 
  -5  12  13     1382.92     1576.40    117.93 o 
  -4  12  13     2474.14     2721.82    114.12 o 
  -3  12  13      806.66      881.01    117.90 o 
  -2  12  13     1687.14     1652.94    107.15 o 
  -1  12  13      995.86      993.54     83.40 o 
   0  12  13     2547.39     2480.44    104.66 o 
   1  12  13      947.47     1009.96     73.08 o 
   2  12  13      201.84      338.51    101.44 o 
   3  12  13       98.93       88.57     59.46 o 
   4  12  13     1142.15     1067.93     97.07 o 
   5  12  13      737.54      683.18     90.67 o 
   6  12  13     1733.87     1642.95    120.62 o 
   7  12  13     1148.73     1146.81    111.85 o 
 -12  13  13       15.91      -57.40    156.90 o 
 -11  13  13      338.23      815.10    229.61 o 
 -10  13  13        9.43      -45.92    156.90 o 
  -9  13  13        3.87       -9.10     84.82 o 
  -8  13  13      492.66      666.37    108.04 o 
  -7  13  13        2.80       37.81     73.18 o 
  -6  13  13     1976.21     1923.22    136.26 o 
  -5  13  13        1.36       48.00     99.63 o 
  -4  13  13     3100.31     3099.15    121.53 o 
  -3  13  13       32.60       38.52     51.86 o 
  -2  13  13     1332.77     1349.06    123.73 o 
  -1  13  13      144.86      186.36     52.96 o 
   0  13  13       50.22       26.42     66.83 o 
   1  13  13       25.71       27.19     47.55 o 
   2  13  13     4928.23     4908.20    296.39 o 
   3  13  13      349.83      356.68     72.83 o 
   4  13  13      120.61       -4.51     64.43 o 
   5  13  13        2.00       69.37     66.57 o 
   6  13  13      147.49       78.95     71.36 o 
   7  13  13       18.86      -18.65     72.08 o 
 -12  14  13       50.03      214.30    187.51 o 
 -11  14  13       60.15     -149.24    149.24 o 
 -10  14  13      742.35      910.77    229.61 o 
  -9  14  13     1040.03     1048.87    154.24 o 
  -8  14  13       18.56      -21.60     81.09 o 
  -7  14  13       52.77        3.22     62.82 o 
  -6  14  13      409.71      637.93    106.17 o 
  -5  14  13       16.10        2.34     69.14 o 
  -4  14  13       21.33       90.62     53.80 o 
  -3  14  13     2634.88     2749.88    121.53 o 
  -2  14  13      139.09      148.02     57.67 o 
  -1  14  13      674.25      638.19     96.41 o 
   0  14  13      917.32      863.55    100.53 o 
   1  14  13      251.84      295.28     70.15 o 
   2  14  13      134.64      238.34     59.25 o 
   3  14  13      402.39      312.87     77.00 o 
   4  14  13      342.82      239.67     77.05 o 
   5  14  13      510.35      494.18     89.72 o 
   6  14  13       74.61       24.31    114.87 o 
   7  14  13        7.50      -71.28     71.28 o 
 -11  15  13        0.09      172.20    187.51 o 
 -10  15  13      232.20      118.63    172.20 o 
  -9  15  13      131.05      344.58    122.56 o 
  -8  15  13      314.79      410.57     88.32 o 
  -7  15  13       28.01       -4.61     64.67 o 
  -6  15  13      300.21      278.66     93.73 o 
  -5  15  13      453.20      275.79     91.94 o 
  -4  15  13     1031.58      976.92     84.12 o 
  -3  15  13       89.45       27.74     55.02 o 
  -2  15  13      897.18      872.01     80.39 o 
  -1  15  13      149.74      143.95     57.29 o 
   0  15  13      365.82      393.76     65.52 o 
   1  15  13      203.66      248.70     59.96 o 
   2  15  13      481.31      588.05     73.37 o 
   3  15  13       38.71       57.71     71.42 o 
   4  15  13      290.38      305.74     81.57 o 
   5  15  13        2.41        5.53     74.88 o 
   6  15  13       32.09      139.96     82.76 o 
 -11  16  13      587.99      773.01    244.91 o 
 -10  16  13       25.65      198.99    176.03 o 
  -9  16  13      851.83      794.53    281.27 o 
  -8  16  13      340.40      376.13     87.90 o 
  -7  16  13      685.24      763.40    117.81 o 
  -6  16  13      379.78      569.28    103.44 o 
  -5  16  13       13.01       97.11     77.10 o 
  -4  16  13        1.59      -65.55     71.08 o 
  -3  16  13      439.70      366.84     69.45 o 
  -2  16  13        3.13      -34.31     53.83 o 
  -1  16  13     1162.51     1011.81     88.06 o 
   0  16  13      916.61      969.37    106.72 o 
   1  16  13       26.45      -28.36     51.64 o 
   2  16  13        5.05       25.07     56.98 o 
   3  16  13      576.75      595.43     90.65 o 
   4  16  13      184.57      163.83     78.27 o 
   5  16  13       16.60      -70.70     70.70 o 
   6  16  13        3.27      -17.18     78.70 o 
 -11  17  13      124.57      210.47    206.65 o 
 -10  17  13      148.38      194.44    121.41 o 
  -9  17  13       57.09       17.41    107.83 o 
  -8  17  13      518.40      525.75    105.64 o 
  -7  17  13      275.87      386.50    103.97 o 
  -6  17  13       17.39      104.90     90.01 o 
  -5  17  13     1212.04     1118.00    122.38 o 
  -4  17  13       12.65       -7.71     80.55 o 
  -3  17  13      388.40      605.75     77.73 o 
  -2  17  13      152.28      159.85     62.20 o 
  -1  17  13       36.50      -17.22     57.28 o 
   0  17  13        1.76       34.40     59.30 o 
   1  17  13      206.99      252.44     58.24 o 
   2  17  13      292.52      249.34     80.41 o 
   3  17  13      240.03      226.82     83.57 o 
   4  17  13      780.73      829.35    111.47 o 
   5  17  13      120.38      141.59    105.53 o 
   6  17  13        3.16       64.53     87.47 o 
 -10  18  13       70.56       16.93    107.83 o 
  -9  18  13      204.71      161.22    124.12 o 
  -8  18  13       46.09      133.05    104.60 o 
  -7  18  13      119.41      128.30     97.21 o 
  -6  18  13      521.00      584.00    112.83 o 
  -5  18  13      197.47      202.88    100.13 o 
  -4  18  13      119.44       63.96     80.47 o 
  -3  18  13       91.83      106.83     72.36 o 
  -2  18  13       22.11        6.55     60.50 o 
  -1  18  13       28.48        0.75    101.08 o 
   0  18  13      366.25      481.17     77.99 o 
   1  18  13      638.43      686.66     77.08 o 
   2  18  13        7.30      -69.83     69.83 o 
   3  18  13      512.89      552.66    102.59 o 
   4  18  13        2.83       40.93     97.14 o 
   5  18  13      143.06      203.72     96.20 o 
 -10  19  13        0.10     -109.56    109.56 o 
  -9  19  13       44.42       63.07    231.52 o 
  -8  19  13      165.85      248.74    172.20 o 
  -7  19  13        0.37       50.28    106.86 o 
  -6  19  13        1.16      -26.65     83.28 o 
  -5  19  13       11.20       14.50     85.73 o 
  -4  19  13     1099.01     1105.83    170.45 o 
  -3  19  13       63.76      134.53     67.41 o 
  -2  19  13        7.71      -20.37     63.23 o 
  -1  19  13      498.81      477.92     80.15 o 
   0  19  13       31.88       -2.23     54.53 o 
   1  19  13       78.55       62.82     56.62 o 
   2  19  13      266.57      287.99     92.37 o 
   3  19  13       38.92      -41.29     96.32 o 
   4  19  13       36.67       50.05    104.70 o 
   5  19  13       19.96       54.14     88.99 o 
  -9  20  13        5.18       42.09    153.07 o 
  -8  20  13        6.43      -53.57    156.90 o 
  -7  20  13      153.93      135.45    290.83 o 
  -6  20  13        9.24      -82.65     82.65 o 
  -5  20  13      200.06      167.38     96.62 o 
  -4  20  13      199.92      238.36     98.52 o 
  -3  20  13      780.68      640.55    117.61 o 
  -2  20  13      168.14      110.83     70.53 o 
  -1  20  13        6.56       31.12     65.18 o 
   0  20  13        4.25      -13.23     60.58 o 
   1  20  13      229.50      269.47     75.14 o 
   2  20  13       41.57        5.16     82.60 o 
   3  20  13      158.50      242.33     93.16 o 
   4  20  13       12.32      -15.90    101.16 o 
  -8  21  13       96.82      107.15    172.20 o 
  -7  21  13       15.24     -107.15    145.42 o 
  -6  21  13        0.40       66.92    137.76 o 
  -5  21  13       23.98     -117.19    117.82 o 
  -4  21  13       11.77      -49.74     99.22 o 
  -3  21  13       86.35       -9.96    129.53 o 
  -2  21  13      602.44      469.10     94.55 o 
  -1  21  13       22.81       21.31     61.74 o 
   0  21  13       28.71       77.32     82.35 o 
   1  21  13      308.52      215.83     78.46 o 
   2  21  13      107.84      112.56     87.59 o 
   3  21  13      129.45      102.65     91.74 o 
  -7  22  13      219.58      164.55    172.20 o 
  -6  22  13      306.86      563.04    275.53 o 
  -5  22  13      334.60      433.19    141.79 o 
  -4  22  13      136.03      185.61    105.10 o 
  -3  22  13      525.28      522.74    115.25 o 
  -2  22  13      121.37      150.45     68.00 o 
  -1  22  13      104.40       58.27     64.91 o 
   0  22  13      346.38      438.22    106.05 o 
   1  22  13       16.44      -82.30     82.30 o 
   2  22  13       23.38      -28.25    106.99 o 
   3  22  13      221.31      344.41    179.86 o 
  -6  23  13       21.54       42.09    156.90 o 
  -5  23  13      287.54      325.64    124.07 o 
  -4  23  13      255.35      164.15    109.30 o 
  -3  23  13        0.13      -33.66     81.21 o 
  -2  23  13     1328.89     1396.75    210.99 o 
  -1  23  13       14.74       -9.11     66.33 o 
   0  23  13       45.07       64.89     78.48 o 
   1  23  13      156.89      198.90     82.03 o 
  -5  24  13       30.99       15.06    185.60 o 
  -4  24  13       38.72       34.35    137.76 o 
  -3  24  13     1113.78     1063.35    122.75 o 
  -2  24  13        1.05      -14.93     83.85 o 
  -1  24  13       28.78     -110.47    110.47 o 
   0  24  13      233.69      269.96     88.13 o 
 -14   0  14      248.96       42.09    183.68 o 
 -12   0  14       26.32      133.94    160.72 o 
 -10   0  14     1142.23     1128.70    267.87 o 
  -8   0  14       92.24       57.34     89.17 o 
  -6   0  14     1279.72     1213.41    116.77 o 
  -4   0  14    10495.54    10611.41    327.38 o 
  -2   0  14     1007.71     1152.16    177.94 o 
   0   0  14      768.33      838.06    141.59 o 
   2   0  14       66.10       19.13     91.84 o 
   4   0  14     1994.90     2215.69    248.74 o 
   6   0  14        1.21        4.64     61.53 o 
   8   0  14      321.30      317.32     95.52 o 
 -14   1  14      735.26      987.54    186.71 o 
 -13   1  14       25.16      154.98    127.18 o 
 -12   1  14       69.42      -10.28    162.64 o
[truncated: 116,902 more chars]
